# Supplementary material for: Neurodevelopmental deficits and cell-type-specific transcriptomic perturbations in a mouse model of HNRNPU haploinsufficiency
Source: PLoS Genet. 2023 Oct 2;19(10):e1010952. doi: 10.1371/journal.pgen.1010952 (PMC10569524; doi:10.1371/journal.pgen.1010952)
Supplement: S3 Table — (XLSX) [file pgen.1010952.s013.xlsx]

## Sheet: supplemental_table_3
gene	p_val	avg_log2FC	FDR	celltype
Hnrnpa0	1.04e-15	-0.374851	1.41e-12	Dentate Gyrus
Sfpq	9.33e-14	-0.371377	9.9e-11	Dentate Gyrus
Tmsb10	1.45e-13	-0.174044	1.51e-10	Dentate Gyrus
Hnrnpa2b1	1.47e-12	-0.277828	1.23e-09	Dentate Gyrus
Eif2s3y	1.45e-11	0.227963	9.24e-09	Dentate Gyrus
Hist1h2bc	1.85e-11	0.423073	1.17e-08	Dentate Gyrus
Arl8a	2e-11	-0.291235	1.25e-08	Dentate Gyrus
Alyref	1.83e-10	-0.332786	8.96e-08	Dentate Gyrus
Ddx3y	3.91e-10	0.255443	1.74e-07	Dentate Gyrus
Uba52	6.14e-10	-0.186582	2.59e-07	Dentate Gyrus
Ssbp3	1.15e-08	-0.262077	3.52e-06	Dentate Gyrus
Cenpv	5.45e-08	-0.305537	1.41e-05	Dentate Gyrus
Ube2r2	8.21e-08	-0.293955	2.03e-05	Dentate Gyrus
Dynll1	8.68e-08	-0.193486	2.11e-05	Dentate Gyrus
Bod1	1.82e-07	-0.270627	4.17e-05	Dentate Gyrus
Fyn	1.96e-07	-0.268505	4.45e-05	Dentate Gyrus
Nr4a1	2.12e-07	-0.401671	4.7e-05	Dentate Gyrus
Tubb2b	1.13e-06	0.092986	0.000194742	Dentate Gyrus
Chmp4b	2.11e-06	-0.267669	0.000330545	Dentate Gyrus
Fxr2	2.63e-06	-0.24199	0.000395825	Dentate Gyrus
Hist1h2ap	2.75e-06	-0.25364	0.000408332	Dentate Gyrus
Tia1	3.24e-06	-0.214561	0.000466191	Dentate Gyrus
Igsf3	3.29e-06	-0.21775	0.000471488	Dentate Gyrus
Hist1h4h	3.41e-06	0.268613	0.000487487	Dentate Gyrus
Hsp90ab1	3.58e-06	0.119756	0.000507965	Dentate Gyrus
Magi1	4.13e-06	-0.192555	0.000576782	Dentate Gyrus
Ndufa3	5.14e-06	-0.173663	0.000688091	Dentate Gyrus
Prdm8	5.39e-06	-0.246868	0.000714651	Dentate Gyrus
Rnf126	6.83e-06	-0.213987	0.000861938	Dentate Gyrus
Chuk	6.93e-06	-0.225708	0.000872609	Dentate Gyrus
Basp1	7.59e-06	-0.145677	0.000940287	Dentate Gyrus
Zfp787	7.76e-06	0.237938	0.000957868	Dentate Gyrus
Stmn4	7.77e-06	-0.191574	0.000957868	Dentate Gyrus
Pmepa1	8.71e-06	-0.230674	0.00105181	Dentate Gyrus
Safb	9.49e-06	-0.223243	0.00112283	Dentate Gyrus
Ipo13	1.08e-05	-0.166275	0.00126543	Dentate Gyrus
Zbtb20	1.46e-05	-0.128246	0.00164296	Dentate Gyrus
Drap1	1.5e-05	-0.219544	0.00169082	Dentate Gyrus
Fam177a	1.52e-05	-0.267903	0.00170318	Dentate Gyrus
Fzd1	1.75e-05	0.157209	0.00193717	Dentate Gyrus
Eid1	1.77e-05	-0.214083	0.00194351	Dentate Gyrus
Fau	1.81e-05	0.131109	0.00197195	Dentate Gyrus
Ube2m	2.75e-05	-0.22115	0.00278757	Dentate Gyrus
Jund	3.31e-05	-0.196802	0.00323821	Dentate Gyrus
Ptp4a2	3.81e-05	-0.209429	0.00361032	Dentate Gyrus
Hmgcs1	3.81e-05	-0.254043	0.00361126	Dentate Gyrus
Grcc10	4.02e-05	-0.226005	0.00377818	Dentate Gyrus
Ndufb10	4.48e-05	-0.144008	0.0040753	Dentate Gyrus
Auts2	4.57e-05	-0.177703	0.00414069	Dentate Gyrus
Spry1	5.17e-05	-0.211739	0.00458739	Dentate Gyrus
Hmgn2	5.24e-05	-0.237723	0.00464274	Dentate Gyrus
Sh2d3c	7.84e-05	-0.265504	0.00648475	Dentate Gyrus
Sag	8.57e-05	-0.203952	0.00698087	Dentate Gyrus
Tomm20	8.99e-05	-0.15258	0.00725633	Dentate Gyrus
Shb	0.000101542	-0.225673	0.00794501	Dentate Gyrus
Ube2h	0.0001071	-0.229239	0.00827679	Dentate Gyrus
Abhd17b	0.000113838	0.152131	0.0087231	Dentate Gyrus
Ano8	0.000114343	-0.190492	0.00874916	Dentate Gyrus
Ccdc107	0.000134751	-0.0227869	0.0100215	Dentate Gyrus
Hist3h2a	0.000154016	0.181579	0.0109475	Dentate Gyrus
Eif3e	0.000156663	0.175943	0.0110922	Dentate Gyrus
Ndufs8	0.000190951	-0.137406	0.0129813	Dentate Gyrus
Egr1	0.00019398	-0.111322	0.013126	Dentate Gyrus
Ylpm1	0.00021742	-0.167636	0.0143499	Dentate Gyrus
Ezr	0.000220616	-0.174734	0.0144603	Dentate Gyrus
Mff	0.000240455	0.172556	0.0154363	Dentate Gyrus
Ppp2ca	0.000253667	-0.17844	0.0160512	Dentate Gyrus
Sh3bgrl	0.000278832	0.184637	0.0171093	Dentate Gyrus
Nhlh2	0.000321203	0.225211	0.0187978	Dentate Gyrus
Pabpn1	0.000321532	-0.184692	0.0187978	Dentate Gyrus
Ttc3	0.000336931	0.117412	0.0194197	Dentate Gyrus
Polr2i	0.000348181	0.114122	0.019831	Dentate Gyrus
Ppp1r14b	0.000351157	-0.163341	0.0199576	Dentate Gyrus
Smad5	0.000352687	0.157448	0.0200006	Dentate Gyrus
Calm2	0.000355879	0.104808	0.0201181	Dentate Gyrus
Borcs5	0.000382202	-0.148004	0.0211601	Dentate Gyrus
Mark2	0.000383887	-0.186972	0.0211601	Dentate Gyrus
Stmn2	0.000393939	0.151696	0.0215573	Dentate Gyrus
Pitpna	0.000404881	-0.183036	0.0219087	Dentate Gyrus
Cwc27	0.000414391	-0.11666	0.0222179	Dentate Gyrus
Sf1	0.000419989	-0.182858	0.0224047	Dentate Gyrus
Ccni	0.000477565	-0.202564	0.0245657	Dentate Gyrus
Camk2n2	0.00047771	-0.203288	0.0245657	Dentate Gyrus
Ubald1	0.000478101	-0.208877	0.0245657	Dentate Gyrus
Mapkap1	0.000505601	-0.163867	0.0255821	Dentate Gyrus
Tcf4	0.000530656	-0.175154	0.0264212	Dentate Gyrus
Wdr89	0.000543522	-0.138185	0.0268851	Dentate Gyrus
C1d	0.000549194	0.213572	0.0270898	Dentate Gyrus
Rnd2	0.000551066	-0.191012	0.0271254	Dentate Gyrus
Dmwd	0.000597866	-0.187285	0.0286332	Dentate Gyrus
Eif4a3	0.000654945	-0.0469471	0.0303538	Dentate Gyrus
Dnajc15	0.000658797	-0.0613464	0.0304563	Dentate Gyrus
Pde7a	0.000663385	-0.184503	0.030615	Dentate Gyrus
Prpf19	0.000669454	-0.0439505	0.0308146	Dentate Gyrus
Pik3r3	0.000676266	-0.161466	0.0310473	Dentate Gyrus
Kansl3	0.000679125	-0.0861033	0.0311247	Dentate Gyrus
Csnk2a2	0.000682917	-0.145454	0.0312254	Dentate Gyrus
Zfp94	0.000705237	0.131135	0.0319897	Dentate Gyrus
Cables2	0.000712217	-0.158916	0.0322511	Dentate Gyrus
Coasy	0.000734374	-0.0953781	0.0329145	Dentate Gyrus
Fam89b	0.00082777	-0.132197	0.0357418	Dentate Gyrus
Ythdc2	0.000834627	-0.134093	0.0359228	Dentate Gyrus
Dnajc14	0.000848084	-0.0613664	0.03632	Dentate Gyrus
Rnf144a	0.0008508	-0.0491351	0.0363241	Dentate Gyrus
Lrrtm1	0.000853674	-0.194805	0.0363882	Dentate Gyrus
Mast1	0.000875893	0.0584894	0.0371264	Dentate Gyrus
Slc38a2	0.000883077	-0.111235	0.0373413	Dentate Gyrus
Snapc1	0.000888751	-0.0988563	0.0375214	Dentate Gyrus
Zc3h7b	0.000909396	-0.207034	0.038122	Dentate Gyrus
Tmem181a	0.000909893	-0.0553456	0.038122	Dentate Gyrus
Wdr33	0.000912323	0.0845965	0.038122	Dentate Gyrus
Mex3d	0.0009275	-0.142104	0.0385436	Dentate Gyrus
Rnf11	0.000950094	0.152416	0.039206	Dentate Gyrus
Ezh2	0.00099435	-0.209884	0.04059	Dentate Gyrus
Pam	0.00102863	-0.164241	0.0413475	Dentate Gyrus
Calb2	0.00103596	-0.030342	0.0413717	Dentate Gyrus
Slc24a5	0.00106791	-0.104629	0.0422183	Dentate Gyrus
Higd1a	0.00112458	-0.0335423	0.0434318	Dentate Gyrus
Qk	0.00112952	-0.15988	0.0434961	Dentate Gyrus
Tpi1	0.0011531	-0.141666	0.0440202	Dentate Gyrus
Pip5k1c	0.00115977	-0.0213123	0.0442113	Dentate Gyrus
Ptma	0.00116989	0.0761591	0.0445115	Dentate Gyrus
Cep112	0.00117664	-0.151566	0.0446938	Dentate Gyrus
Mllt11	0.0011845	0.115863	0.0448958	Dentate Gyrus
Mdk	0.00120847	-0.20882	0.0455439	Dentate Gyrus
Rab14	0.00123231	0.118189	0.0461224	Dentate Gyrus
Hacd1	0.00123304	-0.215606	0.0461224	Dentate Gyrus
Pfn1	0.00123386	-0.136553	0.0461224	Dentate Gyrus
Socs6	0.00124613	-0.0068019	0.0463051	Dentate Gyrus
Frmd4b	0.00126572	-0.19514	0.0466731	Dentate Gyrus
Chn1	0.0012739	-0.231439	0.0468744	Dentate Gyrus
Ttc19	0.00127652	-0.184438	0.0469083	Dentate Gyrus
Hspa8	0.00130012	-0.10057	0.0472829	Dentate Gyrus
Alkbh5	0.0013054	-0.197137	0.047314	Dentate Gyrus
Ptdss1	0.00131402	-0.101396	0.0475431	Dentate Gyrus
Ftsj3	0.00132079	-0.132516	0.0477398	Dentate Gyrus
Usp8	0.0013245	-0.00445929	0.0477776	Dentate Gyrus
Trabd	0.00138702	0.112001	0.0493279	Dentate Gyrus
Dusp14	0.00139048	-0.157372	0.049418	Dentate Gyrus
Gpi1	0.00142154	0.184703	0.0500393	Dentate Gyrus
Rbx1	0.00147992	-0.0849643	0.0515262	Dentate Gyrus
Fxyd6	0.00148887	0.123016	0.0516681	Dentate Gyrus
Kifap3	0.00153423	-0.00968111	0.0528047	Dentate Gyrus
Mccc1	0.00156149	-0.117333	0.0534191	Dentate Gyrus
Banf1	0.00157412	-0.122427	0.0537816	Dentate Gyrus
Actb	0.00158334	-0.238218	0.0539082	Dentate Gyrus
Amn1	0.00159203	0.0399065	0.0539082	Dentate Gyrus
Fam162a	0.00162828	-0.0284036	0.0547921	Dentate Gyrus
Ppp3cb	0.00163651	-0.136062	0.0549574	Dentate Gyrus
Smyd2	0.00164368	-0.0570775	0.0550932	Dentate Gyrus
Gnl3	0.00167031	0.0881152	0.0555993	Dentate Gyrus
Dbn1	0.00168206	-0.154568	0.0557889	Dentate Gyrus
Atp6v0d1	0.00168745	-0.0634547	0.0558542	Dentate Gyrus
Enho	0.00169575	-0.189468	0.0559546	Dentate Gyrus
Impdh2	0.00175617	-0.19279	0.0573816	Dentate Gyrus
Mpc2	0.00175702	-0.103771	0.0573816	Dentate Gyrus
Calcoco1	0.00176095	-0.125256	0.0574519	Dentate Gyrus
Rpp30	0.00180461	0.106545	0.058409	Dentate Gyrus
Fbxo31	0.00181314	-0.0884664	0.0584955	Dentate Gyrus
G3bp1	0.00186893	-0.178967	0.0599058	Dentate Gyrus
Eif4a2	0.00187051	0.140852	0.0599058	Dentate Gyrus
H3f3b	0.00188187	0.0519957	0.060138	Dentate Gyrus
Epha4	0.00200456	-0.178357	0.0623543	Dentate Gyrus
Pias4	0.0020991	-0.0775435	0.0641014	Dentate Gyrus
Rabggtb	0.00212249	0.02232	0.0644241	Dentate Gyrus
Kdm1a	0.00212812	-0.176073	0.0644833	Dentate Gyrus
Camkv	0.00214435	0.106276	0.064901	Dentate Gyrus
Upf3a	0.00214803	-0.132046	0.0649753	Dentate Gyrus
Myt1l	0.00220712	0.110338	0.0662711	Dentate Gyrus
Eif2s1	0.0022226	-0.17241	0.0664725	Dentate Gyrus
Kcmf1	0.00224797	-0.18044	0.0669667	Dentate Gyrus
Tubb5	0.00225661	0.0537118	0.0671487	Dentate Gyrus
Pebp1	0.00228098	0.0933661	0.0676084	Dentate Gyrus
Tarbp2	0.00229327	0.0606825	0.0677453	Dentate Gyrus
Cnn3	0.00232653	-0.146193	0.0683851	Dentate Gyrus
Cdc42ep4	0.00237111	-0.0820567	0.0691588	Dentate Gyrus
Ddx5	0.00238205	-0.160445	0.0693634	Dentate Gyrus
Msra	0.00241712	0.0327029	0.0700202	Dentate Gyrus
Smap2	0.00257805	-0.110784	0.0731818	Dentate Gyrus
Uqcrq	0.002581	-0.0875134	0.0731839	Dentate Gyrus
Gnb1	0.00260192	-0.166428	0.0733879	Dentate Gyrus
Akap11	0.00260739	0.0777868	0.0734776	Dentate Gyrus
Maged1	0.00260787	-0.148772	0.0734776	Dentate Gyrus
Lyrm4	0.0026146	-0.151654	0.0735501	Dentate Gyrus
Klhl22	0.00265015	-0.0892934	0.0743101	Dentate Gyrus
Pafah1b3	0.00268578	-0.121577	0.0749954	Dentate Gyrus
Sart3	0.00270582	-0.133898	0.0753911	Dentate Gyrus
Rnf167	0.00271326	-0.0941259	0.0754449	Dentate Gyrus
Park7	0.00277903	-0.133257	0.0762739	Dentate Gyrus
St13	0.00280444	-0.13679	0.0766932	Dentate Gyrus
Fbxw11	0.00282392	0.112037	0.0771066	Dentate Gyrus
Hnrnpab	0.00284126	-0.136492	0.0773015	Dentate Gyrus
Abcf1	0.00289292	-0.111725	0.0779868	Dentate Gyrus
Smarca1	0.0029156	-0.0978344	0.0782007	Dentate Gyrus
Stat3	0.0029288	-0.032803	0.078317	Dentate Gyrus
Ppp1r16b	0.00296998	-0.195201	0.0790594	Dentate Gyrus
Cirbp	0.00302279	0.11119	0.0801031	Dentate Gyrus
Tspan4	0.00311733	0.163208	0.0818179	Dentate Gyrus
Tpr	0.0031351	-0.153436	0.0820947	Dentate Gyrus
Elac2	0.00314855	-0.0579065	0.0823402	Dentate Gyrus
Ensa	0.00314913	-0.182288	0.0823402	Dentate Gyrus
Fut9	0.0031533	-0.107725	0.0824085	Dentate Gyrus
Acat1	0.00318465	-0.140598	0.0829825	Dentate Gyrus
Eomes	0.00327854	0.10209	0.0844742	Dentate Gyrus
Ahi1	0.00335278	0.187701	0.0854323	Dentate Gyrus
Rtf1	0.0033677	0.0525863	0.0855918	Dentate Gyrus
Fgfr1op2	0.00344028	0.137118	0.0868906	Dentate Gyrus
Atxn7l2	0.00346785	-0.0834063	0.0873153	Dentate Gyrus
Stx12	0.00350032	-0.00399431	0.0876935	Dentate Gyrus
Ankrd13b	0.00350106	-0.145611	0.0876935	Dentate Gyrus
Vangl2	0.00360969	-0.029806	0.0889854	Dentate Gyrus
Wars	0.00363128	-0.116967	0.0893429	Dentate Gyrus
Sec23ip	0.00366695	-0.125063	0.0897129	Dentate Gyrus
Klhdc2	0.00367133	-0.165103	0.0897129	Dentate Gyrus
Dpf3	0.00371591	-0.106742	0.0904266	Dentate Gyrus
Gjc1	0.0037266	-0.120456	0.0905621	Dentate Gyrus
Syp	0.00377988	-0.159028	0.0912299	Dentate Gyrus
Uba1	0.00378383	-0.0711147	0.0912836	Dentate Gyrus
Rgs13	0.0037917	0.0912352	0.0914319	Dentate Gyrus
Tubg1	0.00382527	-0.143181	0.092074	Dentate Gyrus
Cyfip1	0.00391959	-0.15174	0.0933275	Dentate Gyrus
Syce2	0.00401745	0.19977	0.0949036	Dentate Gyrus
Nanos3	0.00405372	0.141016	0.0954162	Dentate Gyrus
Rtn1	0.00406669	0.0855128	0.0954162	Dentate Gyrus
Sgce	0.00411554	-0.0437011	0.0960522	Dentate Gyrus
Ptpn5	0.00415538	-0.153618	0.0965277	Dentate Gyrus
Nme2	0.00421913	-0.149517	0.0972712	Dentate Gyrus
Prr13	0.00423311	0.0665596	0.097424	Dentate Gyrus
Smarca2	0.00426301	-0.0898747	0.0978561	Dentate Gyrus
Slc25a5	0.00427034	-0.189347	0.0978561	Dentate Gyrus
Msantd3	0.00428138	-0.133307	0.0979898	Dentate Gyrus
Ndufb11	0.00428715	0.0919744	0.0980718	Dentate Gyrus
Ablim3	0.00429869	-0.150822	0.0981595	Dentate Gyrus
Cops7a	0.00433695	0.0976726	0.0985954	Dentate Gyrus
Lrpap1	0.00435959	-0.187347	0.098865	Dentate Gyrus
Cntnap5a	0.00436471	-0.0882194	0.098865	Dentate Gyrus
Fubp1	0.00443378	-0.152498	0.0996632	Dentate Gyrus
Znrf1	0.00448987	-0.142133	0.100668	Dentate Gyrus
Fdx1	0.00450779	0.127503	0.100898	Dentate Gyrus
Cops6	0.0045197	-0.164353	0.100995	Dentate Gyrus
Epha7	0.00453207	-0.107561	0.101101	Dentate Gyrus
Armc9	0.0046067	-0.113756	0.101909	Dentate Gyrus
Camk1	0.00461917	-0.154637	0.102036	Dentate Gyrus
Gtf2h3	0.00468309	0.0582087	0.102912	Dentate Gyrus
Akap8	0.00477466	-0.129367	0.104217	Dentate Gyrus
Mpv17	0.00482076	-0.117922	0.104683	Dentate Gyrus
Ralgds	0.00482491	-0.0717051	0.104683	Dentate Gyrus
Ndn	0.00484075	0.146367	0.104898	Dentate Gyrus
Tmem158	0.00499627	0.133306	0.106828	Dentate Gyrus
Mphosph8	0.00503777	0.0589564	0.107282	Dentate Gyrus
Cd9	0.00504452	0.149913	0.107358	Dentate Gyrus
Fdx1l	0.00505438	0.175963	0.107377	Dentate Gyrus
Iglon5	0.00506753	-0.0842452	0.10757	Dentate Gyrus
B4galnt1	0.00511062	0.0620331	0.108074	Dentate Gyrus
Tmem44	0.00511762	-0.14751	0.108074	Dentate Gyrus
Polr3f	0.00511893	-0.0664734	0.108074	Dentate Gyrus
Klf11	0.00512309	-0.140081	0.108101	Dentate Gyrus
Gsk3a	0.00513858	-0.166053	0.108255	Dentate Gyrus
Mtx2	0.00517375	-0.14957	0.108526	Dentate Gyrus
Adra2c	0.00517394	-0.168888	0.108526	Dentate Gyrus
Mrpl38	0.00519142	-0.153651	0.108599	Dentate Gyrus
Nudt16	0.00519791	-0.143822	0.108599	Dentate Gyrus
Cck	0.00520099	0.0935165	0.108621	Dentate Gyrus
Ephb2	0.00527455	-0.157479	0.109656	Dentate Gyrus
Dcp1b	0.00528422	0.038699	0.109754	Dentate Gyrus
Actl6a	0.00528768	-0.177077	0.109783	Dentate Gyrus
Dnajb4	0.00530289	0.0681216	0.110012	Dentate Gyrus
Zfp433	0.0054212	-0.0190741	0.111767	Dentate Gyrus
Magi2	0.00542405	-0.149003	0.111782	Dentate Gyrus
Zbtb11	0.00549024	0.105315	0.112491	Dentate Gyrus
Soga3	0.00554876	-0.178319	0.113121	Dentate Gyrus
Mn1	0.00558332	-0.125567	0.113564	Dentate Gyrus
Abhd16a	0.00568868	0.0842387	0.115089	Dentate Gyrus
Ppp4c	0.00573522	-0.134858	0.115502	Dentate Gyrus
Tprn	0.00577009	0.0887184	0.115951	Dentate Gyrus
Lhx9	0.00580698	0.0736258	0.116413	Dentate Gyrus
Ncapd2	0.00582654	-0.136021	0.116545	Dentate Gyrus
Dynlt1c	0.005834	-0.152645	0.116545	Dentate Gyrus
Htra1	0.00583537	0.0608334	0.116545	Dentate Gyrus
Glg1	0.00585122	-0.111733	0.116688	Dentate Gyrus
Pcyt2	0.00585137	-0.0887581	0.116688	Dentate Gyrus
Rtn2	0.0058596	-0.143719	0.116721	Dentate Gyrus
Gfm1	0.00589342	-0.0920737	0.117087	Dentate Gyrus
Cox7c	0.00597951	0.114343	0.11787	Dentate Gyrus
Sumo2	0.00599107	0.100856	0.117966	Dentate Gyrus
Gtf2h1	0.00604039	-0.00418358	0.118666	Dentate Gyrus
Ivns1abp	0.00612366	-0.0289083	0.119644	Dentate Gyrus
Pisd	0.00616232	0.0168406	0.120032	Dentate Gyrus
Marf1	0.00620733	-0.151258	0.120583	Dentate Gyrus
Topors	0.0062099	-0.141757	0.120583	Dentate Gyrus
Cpsf7	0.0062399	-0.173444	0.12089	Dentate Gyrus
Nfib	0.00626793	-0.131188	0.121256	Dentate Gyrus
Cog1	0.00629871	-0.126292	0.121645	Dentate Gyrus
Limd2	0.00636053	-0.0090041	0.122263	Dentate Gyrus
Asb8	0.00637886	-0.113438	0.122391	Dentate Gyrus
Kif1bp	0.00640631	-0.161561	0.122591	Dentate Gyrus
Bckdha	0.00642307	-0.169921	0.122691	Dentate Gyrus
Avl9	0.00645314	0.0925573	0.122999	Dentate Gyrus
Cat	0.00645698	-0.0987031	0.123023	Dentate Gyrus
Arf5	0.00645901	0.106749	0.123023	Dentate Gyrus
Ap1ar	0.00646874	0.0753213	0.123031	Dentate Gyrus
Atg3	0.00653531	-0.138197	0.123787	Dentate Gyrus
Cacnb1	0.00654947	-0.105175	0.123891	Dentate Gyrus
Knop1	0.00657088	0.0885404	0.123962	Dentate Gyrus
Sema6d	0.00657836	-0.163432	0.123962	Dentate Gyrus
Ptpro	0.00667242	-0.140549	0.124757	Dentate Gyrus
Bnip3	0.00667559	-0.0778687	0.124773	Dentate Gyrus
Hnrnpd	0.00669422	-0.132991	0.125033	Dentate Gyrus
Syt16	0.00669842	0.0452711	0.125067	Dentate Gyrus
Tada2a	0.00676055	-0.123592	0.125711	Dentate Gyrus
Cttnbp2	0.00678228	-0.0802744	0.126	Dentate Gyrus
Hagh	0.00678974	-0.0898719	0.126062	Dentate Gyrus
Ercc1	0.00684597	0.0783817	0.126618	Dentate Gyrus
Lin37	0.00686336	-0.055836	0.126851	Dentate Gyrus
Tmem47	0.00690566	0.103831	0.127326	Dentate Gyrus
Prkra	0.00705242	0.0676194	0.128686	Dentate Gyrus
Romo1	0.00706391	-0.0505616	0.128838	Dentate Gyrus
Nbr1	0.00708566	-0.154394	0.129114	Dentate Gyrus
Lmo2	0.00711213	0.141541	0.129419	Dentate Gyrus
Tox4	0.00722282	-0.118432	0.130805	Dentate Gyrus
Nutf2	0.00730243	-0.12962	0.131483	Dentate Gyrus
Tomm5	0.00738828	0.175924	0.132531	Dentate Gyrus
Lmbr1l	0.00739308	-0.103199	0.132531	Dentate Gyrus
Pcgf3	0.00750542	0.030721	0.133821	Dentate Gyrus
Edf1	0.00759648	-0.0620233	0.13481	Dentate Gyrus
Snrnp70	0.00764276	-0.152646	0.135314	Dentate Gyrus
Klhl5	0.0077064	-0.126929	0.135941	Dentate Gyrus
Rfxap	0.00773626	0.108181	0.136196	Dentate Gyrus
Tmem128	0.00778189	0.0935269	0.136642	Dentate Gyrus
Cul3	0.00778219	-0.15092	0.136642	Dentate Gyrus
Rbmx2	0.00788877	0.00857969	0.137874	Dentate Gyrus
Zcrb1	0.0079747	0.13608	0.138645	Dentate Gyrus
Kat6a	0.00800471	0.130944	0.138893	Dentate Gyrus
Cbl	0.0080175	-0.0556109	0.139016	Dentate Gyrus
Pfkm	0.008091	-0.0961185	0.13975	Dentate Gyrus
Tusc2	0.00810598	0.154552	0.139827	Dentate Gyrus
Mapt	0.00821494	0.095851	0.140973	Dentate Gyrus
Surf6	0.00822926	0.0284874	0.141127	Dentate Gyrus
Plppr3	0.0082677	-0.10843	0.141512	Dentate Gyrus
Akt1	0.00831667	-0.170148	0.141846	Dentate Gyrus
Sdhaf4	0.00835331	-0.125094	0.142151	Dentate Gyrus
Dctn4	0.00839264	-0.17386	0.142683	Dentate Gyrus
Htatsf1	0.00842106	0.0482116	0.142846	Dentate Gyrus
2021-03-02	0.00851005	0.00669771	0.143895	Dentate Gyrus
Hs2st1	0.00853057	-0.130273	0.143934	Dentate Gyrus
Dvl1	0.00861641	-0.0840259	0.144816	Dentate Gyrus
Arhgef25	0.00863709	-0.11998	0.145071	Dentate Gyrus
Cox4i1	0.00870272	0.0759535	0.145804	Dentate Gyrus
Foxp1	0.00876788	0.119806	0.146467	Dentate Gyrus
Neo1	0.00879534	0.0472647	0.146742	Dentate Gyrus
Dcaf4	0.00905205	-0.0799081	0.149045	Dentate Gyrus
Lsm7	0.00907778	-0.165581	0.149263	Dentate Gyrus
Efna2	0.00915105	-0.0513601	0.14972	Dentate Gyrus
Noc2l	0.00916443	-0.140655	0.149893	Dentate Gyrus
Jph3	0.00919344	-0.10423	0.150136	Dentate Gyrus
Numbl	0.00923692	-0.0313038	0.150753	Dentate Gyrus
Borcs8	0.00933733	0.13785	0.151386	Dentate Gyrus
Rfc2	0.00934134	-0.103598	0.151386	Dentate Gyrus
Wdr45	0.00937235	0.0590327	0.151656	Dentate Gyrus
Nrxn2	0.00938037	-0.174415	0.151693	Dentate Gyrus
Tmsb4x	0.009385	0.0921759	0.151693	Dentate Gyrus
Gpr180	0.00962122	0.096941	0.154458	Dentate Gyrus
Sec22b	0.00966782	0.0125029	0.154834	Dentate Gyrus
Polr1d	0.00968513	-0.0378564	0.154921	Dentate Gyrus
Mapk1ip1l	0.00974035	-0.140332	0.155429	Dentate Gyrus
Rbmxl1	0.0097861	-0.141109	0.155838	Dentate Gyrus
Arfrp1	0.0097865	0.129558	0.155838	Dentate Gyrus
Setd3	0.00981473	-0.0130919	0.155962	Dentate Gyrus
Suv39h2	0.00981586	0.103751	0.155962	Dentate Gyrus
Suz12	0.00981777	-0.0958565	0.155962	Dentate Gyrus
Map2k3	0.00982507	0.0905123	0.155962	Dentate Gyrus
Scfd1	0.00982698	0.0636117	0.155962	Dentate Gyrus
Tbp	0.00988345	0.0237928	0.156183	Dentate Gyrus
Igfbp5	0.00993861	0.0772601	0.156707	Dentate Gyrus
Huwe1	0.0100064	-0.0880938	0.157354	Dentate Gyrus
Ccng2	0.0100314	0.110571	0.157479	Dentate Gyrus
Med26	0.0100344	-0.0959801	0.157479	Dentate Gyrus
Mfn2	0.0100676	-0.0998629	0.157682	Dentate Gyrus
Hpcal1	0.0100828	0.140291	0.157682	Dentate Gyrus
Ppp2r2d	0.0102096	-0.171436	0.158537	Dentate Gyrus
Cox11	0.0102109	0.154322	0.158537	Dentate Gyrus
Cipc	0.0102545	-0.109896	0.1589	Dentate Gyrus
Herpud2	0.0102636	0.061167	0.158948	Dentate Gyrus
Api5	0.0103309	0.0669824	0.159571	Dentate Gyrus
Abhd2	0.0104707	-0.134747	0.16112	Dentate Gyrus
Tmod3	0.0105341	-0.114285	0.161639	Dentate Gyrus
Srsf1	0.010604	-0.147285	0.161949	Dentate Gyrus
Cdk9	0.0106215	-0.140753	0.162076	Dentate Gyrus
Prkaca	0.0106537	-0.131984	0.162099	Dentate Gyrus
Psmd8	0.0106629	-0.143824	0.162099	Dentate Gyrus
Etfa	0.0107141	-0.121157	0.162481	Dentate Gyrus
Eif3i	0.0107373	0.0961076	0.162481	Dentate Gyrus
Ddit4	0.010743	0.0664133	0.162481	Dentate Gyrus
Ext1	0.0109306	-0.102179	0.164241	Dentate Gyrus
Ndufab1	0.0109401	-0.120679	0.164291	Dentate Gyrus
Picalm	0.010954	-0.0154361	0.164317	Dentate Gyrus
Pak6	0.0109798	-0.123051	0.164383	Dentate Gyrus
Atp9a	0.0110843	-0.132728	0.165178	Dentate Gyrus
Ptbp1	0.0111079	-0.117034	0.165418	Dentate Gyrus
Hist1h1c	0.0111214	0.300567	0.165466	Dentate Gyrus
Tmem86a	0.0111577	0.0597482	0.165821	Dentate Gyrus
Akt2	0.0112189	-0.10065	0.166171	Dentate Gyrus
Kdm5a	0.0112256	-0.11499	0.16618	Dentate Gyrus
Rsl24d1	0.011234	0.135771	0.16618	Dentate Gyrus
Mrps25	0.011322	-0.114019	0.166877	Dentate Gyrus
Mtch2	0.0113744	0.0162625	0.167214	Dentate Gyrus
Kansl1	0.0114217	-0.108303	0.167696	Dentate Gyrus
Nucks1	0.011485	-0.0832953	0.16814	Dentate Gyrus
Hdac3	0.01154	-0.152213	0.168529	Dentate Gyrus
Tor1a	0.0115602	0.0971221	0.168689	Dentate Gyrus
Upf3b	0.0117106	-0.125417	0.169641	Dentate Gyrus
Pum3	0.0117126	-0.153239	0.169641	Dentate Gyrus
Mterf4	0.0117155	-0.102873	0.169641	Dentate Gyrus
Hdac2	0.0119228	-0.0675877	0.171533	Dentate Gyrus
Eri1	0.0119256	-0.0120963	0.171533	Dentate Gyrus
Rbbp7	0.011927	0.0732988	0.171533	Dentate Gyrus
Smc3	0.0120328	0.0995137	0.172536	Dentate Gyrus
Zfp426	0.0120488	0.0389272	0.172536	Dentate Gyrus
Tmem178	0.0120639	-0.183318	0.172694	Dentate Gyrus
Agrn	0.0120696	-0.138233	0.172694	Dentate Gyrus
Ap2a1	0.0121325	0.00754608	0.173286	Dentate Gyrus
Usp22	0.0121378	-0.147788	0.173296	Dentate Gyrus
Trp53inp1	0.0121557	0.0310805	0.173371	Dentate Gyrus
Bzw2	0.0122589	0.0689131	0.174026	Dentate Gyrus
Cops4	0.0123338	0.0752816	0.174682	Dentate Gyrus
Cers2	0.0123421	-0.0787787	0.174707	Dentate Gyrus
Atxn2	0.0123475	-0.137122	0.174737	Dentate Gyrus
Chd1	0.01236	0.00319932	0.17475	Dentate Gyrus
Tuba1b	0.0123901	-0.147146	0.174794	Dentate Gyrus
Ddx46	0.012428	0.113646	0.175081	Dentate Gyrus
Sstr2	0.0124789	-0.0506308	0.175256	Dentate Gyrus
Smad4	0.0124853	-0.148159	0.175284	Dentate Gyrus
Cir1	0.0125277	0.155452	0.175549	Dentate Gyrus
Prss36	0.012544	-0.0958211	0.175549	Dentate Gyrus
Ccar1	0.0125776	-0.193128	0.175604	Dentate Gyrus
Tmem14a	0.0126172	0.0689725	0.175923	Dentate Gyrus
Cyhr1	0.0126366	-0.0266275	0.175941	Dentate Gyrus
Fam76b	0.0126555	-0.0298928	0.175995	Dentate Gyrus
Hnrnpm	0.0127475	-0.0415522	0.176765	Dentate Gyrus
Timm21	0.0128176	0.0175634	0.177273	Dentate Gyrus
Cdk4	0.0130303	0.0197352	0.1786	Dentate Gyrus
Foxo6	0.0130442	-0.145234	0.1786	Dentate Gyrus
Cdc42se2	0.0131587	-0.148001	0.179287	Dentate Gyrus
Hddc2	0.013225	0.160416	0.179812	Dentate Gyrus
Ina	0.0132528	-0.126129	0.17997	Dentate Gyrus
St3gal2	0.013257	-0.124356	0.17997	Dentate Gyrus
Sema4d	0.013397	-0.0889175	0.181222	Dentate Gyrus
Emx1	0.0134301	0.103278	0.181464	Dentate Gyrus
Src	0.0135209	-0.0507699	0.181938	Dentate Gyrus
Psmb7	0.0135412	-0.0136792	0.182026	Dentate Gyrus
Tgoln1	0.0136364	0.121033	0.182848	Dentate Gyrus
Atf1	0.0137281	-0.0266189	0.183272	Dentate Gyrus
Acap3	0.0138176	-0.121261	0.183802	Dentate Gyrus
Usp20	0.0138259	-0.101689	0.183834	Dentate Gyrus
Taf6	0.0138633	-0.137551	0.184147	Dentate Gyrus
Nt5c	0.0139693	-0.119205	0.184874	Dentate Gyrus
Gal	0.0139738	0.210799	0.184874	Dentate Gyrus
Phip	0.0139917	-0.140052	0.184877	Dentate Gyrus
Stk38	0.0141308	-0.138099	0.185771	Dentate Gyrus
Bcl11b	0.0141625	-0.175792	0.185878	Dentate Gyrus
Bcl7c	0.0141736	-0.0993652	0.18594	Dentate Gyrus
Anapc2	0.014239	-0.143446	0.18624	Dentate Gyrus
Flrt1	0.0142419	-0.143137	0.18624	Dentate Gyrus
Sfxn3	0.0142434	0.0978799	0.18624	Dentate Gyrus
Myl6	0.0142456	-0.116852	0.18624	Dentate Gyrus
Coro1c	0.014285	-0.0764165	0.186643	Dentate Gyrus
Lman2	0.0143042	0.0177831	0.186775	Dentate Gyrus
Siah1a	0.0144777	-0.132702	0.187822	Dentate Gyrus
Ubl3	0.0145054	0.0494	0.187986	Dentate Gyrus
2021-09-03	0.014618	-0.130901	0.188505	Dentate Gyrus
Myl6b	0.0147109	-0.0834689	0.188831	Dentate Gyrus
Mmd2	0.0148252	0.0227763	0.189622	Dentate Gyrus
Zhx3	0.0148773	-0.0331479	0.190046	Dentate Gyrus
Crlf3	0.0149458	0.0394103	0.190508	Dentate Gyrus
Sfswap	0.0149885	-0.14806	0.190929	Dentate Gyrus
Eif3b	0.0150215	-0.132674	0.191152	Dentate Gyrus
Chd4	0.0150258	-0.129106	0.191161	Dentate Gyrus
Gatad2a	0.0150882	-0.0776118	0.191266	Dentate Gyrus
Slc39a6	0.0151229	0.0494499	0.191569	Dentate Gyrus
Entpd6	0.0151915	-0.117956	0.19207	Dentate Gyrus
Atxn7l3	0.0152344	-0.0527522	0.192374	Dentate Gyrus
Atp6ap2	0.0152459	0.129111	0.192392	Dentate Gyrus
Lmnb2	0.0152666	-0.0787902	0.192431	Dentate Gyrus
Lrch2	0.0152808	-0.118891	0.192512	Dentate Gyrus
Raly	0.015304	-0.0818846	0.192594	Dentate Gyrus
Twistnb	0.0153981	0.139666	0.193153	Dentate Gyrus
Arl13b	0.015401	-0.0529314	0.193153	Dentate Gyrus
Crym	0.0156384	0.0362765	0.194994	Dentate Gyrus
Ssbp2	0.0158154	-0.138175	0.196078	Dentate Gyrus
Vps36	0.0158386	0.00359995	0.196192	Dentate Gyrus
Uvrag	0.0158593	-0.111907	0.196348	Dentate Gyrus
Fktn	0.0159414	-0.116654	0.196832	Dentate Gyrus
Zfp799	0.0159572	0.00817373	0.196858	Dentate Gyrus
Mxi1	0.0159609	-0.132521	0.196858	Dentate Gyrus
Eid2	0.0160393	-0.130776	0.197331	Dentate Gyrus
Msrb1	0.0165581	-0.0382526	0.201426	Dentate Gyrus
Serpinh1	0.0165741	0.185334	0.201435	Dentate Gyrus
Epc2	0.0166276	-0.111127	0.201761	Dentate Gyrus
Foxj3	0.0166783	-0.0952579	0.202145	Dentate Gyrus
Fdps	0.0168675	-0.127698	0.20366	Dentate Gyrus
Insm1	0.0169414	-0.199132	0.203981	Dentate Gyrus
Rbm34	0.0170235	0.0051456	0.204506	Dentate Gyrus
Klhl32	0.0170638	0.129909	0.204758	Dentate Gyrus
Tmem216	0.0171031	0.0872442	0.205043	Dentate Gyrus
Rabgap1	0.0171198	-0.132831	0.20511	Dentate Gyrus
Mgat4b	0.0171204	-0.126181	0.20511	Dentate Gyrus
Wiz	0.0171855	-0.104492	0.205382	Dentate Gyrus
Vegfb	0.0172055	-0.126939	0.205528	Dentate Gyrus
Psmd1	0.0172678	-0.116335	0.205688	Dentate Gyrus
Ak1	0.0173335	0.0808127	0.205943	Dentate Gyrus
Ndufa1	0.01742	-0.0696962	0.206647	Dentate Gyrus
Tmcc1	0.0174832	-0.118079	0.207119	Dentate Gyrus
Hspa4l	0.0175219	0.122583	0.207203	Dentate Gyrus
Herc1	0.017555	-0.0997995	0.207265	Dentate Gyrus
Cbx5	0.0175873	0.00544047	0.207287	Dentate Gyrus
Ankib1	0.0175993	-0.0343714	0.207356	Dentate Gyrus
Tmsb15b2	0.0176069	-0.114756	0.20738	Dentate Gyrus
Chtop	0.0177625	-0.0387368	0.208418	Dentate Gyrus
Igfbpl1	0.0180038	0.00384337	0.209585	Dentate Gyrus
Guf1	0.0181777	-0.111441	0.210368	Dentate Gyrus
Tspan31	0.0182583	-0.109108	0.21066	Dentate Gyrus
Pop5	0.0182787	0.048779	0.21066	Dentate Gyrus
Fam49a	0.0186346	-0.147781	0.213586	Dentate Gyrus
Rbmx	0.0186373	-0.138336	0.213586	Dentate Gyrus
Bcl7a	0.0187082	-0.112705	0.214121	Dentate Gyrus
Tmem121	0.0187209	-0.0320879	0.21422	Dentate Gyrus
Mat2b	0.0187475	0.123109	0.2143	Dentate Gyrus
Ocrl	0.0187687	-0.119779	0.214388	Dentate Gyrus
Idh3g	0.0189278	0.000826857	0.21502	Dentate Gyrus
Clta	0.0189435	-0.0745178	0.215096	Dentate Gyrus
Islr2	0.0191929	-0.113586	0.216173	Dentate Gyrus
Igsf21	0.0192049	0.100739	0.216173	Dentate Gyrus
Col12a1	0.0192304	0.0618335	0.216178	Dentate Gyrus
Frmd4a	0.0192448	-0.126054	0.216202	Dentate Gyrus
Nxf1	0.0192893	0.00206436	0.216382	Dentate Gyrus
Trmt11	0.0193241	0.0502566	0.216543	Dentate Gyrus
Insig1	0.0194518	-0.126205	0.217288	Dentate Gyrus
Ppm1a	0.0194562	-0.130526	0.217288	Dentate Gyrus
Btbd17	0.0195426	-0.0685045	0.217703	Dentate Gyrus
Nol11	0.0195902	0.026103	0.21796	Dentate Gyrus
Rab12	0.0196206	-0.143933	0.218055	Dentate Gyrus
Ccnt2	0.0197542	-0.0451192	0.218849	Dentate Gyrus
Rnf14	0.0198997	0.134054	0.219669	Dentate Gyrus
Snrpb2	0.0201078	0.0132694	0.220753	Dentate Gyrus
Vezf1	0.0203499	0.100868	0.221894	Dentate Gyrus
Eif2b1	0.0203882	-0.115387	0.222038	Dentate Gyrus
Pin1	0.0204218	-0.085345	0.222339	Dentate Gyrus
Gria2	0.0204279	-0.0839134	0.222339	Dentate Gyrus
Rmdn3	0.0204779	-0.0146122	0.222773	Dentate Gyrus
Rogdi	0.0205654	-0.059845	0.223235	Dentate Gyrus
Bcl2	0.0206073	-0.033905	0.223469	Dentate Gyrus
Cst3	0.0206484	0.129982	0.223699	Dentate Gyrus
Mrpl9	0.0207033	-0.0843945	0.223998	Dentate Gyrus
Gtdc1	0.0207264	-0.136985	0.224077	Dentate Gyrus
Hsd17b4	0.0207772	-0.0993743	0.224403	Dentate Gyrus
Ccng1	0.0207924	-0.0167273	0.224503	Dentate Gyrus
Arrdc4	0.0208684	-0.123435	0.225049	Dentate Gyrus
Ctnnd2	0.0208889	-0.0966139	0.225179	Dentate Gyrus
Igfbp2	0.0209586	0.00462332	0.225701	Dentate Gyrus
Nap1l2	0.0210091	0.104022	0.226015	Dentate Gyrus
Smim4	0.0211867	0.133957	0.227142	Dentate Gyrus
Sall2	0.0212105	-0.0975746	0.227214	Dentate Gyrus
Faf1	0.0212351	-0.0164296	0.227376	Dentate Gyrus
Cand1	0.0212704	-0.0646833	0.227496	Dentate Gyrus
Tatdn1	0.0212926	-0.0858679	0.227496	Dentate Gyrus
Hnrnpll	0.0213733	-0.141394	0.227814	Dentate Gyrus
Lca5	0.0213736	-0.103948	0.227814	Dentate Gyrus
Nanos1	0.0216484	-0.13822	0.229453	Dentate Gyrus
Zfp141	0.0216547	-0.0816082	0.229453	Dentate Gyrus
Tmem132a	0.0216576	-0.124757	0.229453	Dentate Gyrus
Nfia	0.0217859	-0.140243	0.230078	Dentate Gyrus
Shank1	0.0218224	-0.137736	0.230243	Dentate Gyrus
Kctd5	0.0218475	-0.0952467	0.230269	Dentate Gyrus
Ccdc115	0.0221379	-0.10538	0.231439	Dentate Gyrus
Pum2	0.0221631	0.103363	0.231439	Dentate Gyrus
Mtss1l	0.0221654	-0.0914813	0.231439	Dentate Gyrus
Ube2s	0.0223258	-0.0610661	0.232284	Dentate Gyrus
Mepce	0.0223278	-0.103243	0.232284	Dentate Gyrus
Nuak1	0.0224333	-0.188173	0.232885	Dentate Gyrus
Creb3	0.02247	0.0363299	0.233123	Dentate Gyrus
Dusp8	0.0226546	-0.148527	0.234046	Dentate Gyrus
Plxna4	0.0226748	-0.13996	0.234077	Dentate Gyrus
Hax1	0.0227131	-0.131087	0.234246	Dentate Gyrus
Dtymk	0.0227598	-0.122194	0.234479	Dentate Gyrus
Pde10a	0.0229047	-0.138025	0.235423	Dentate Gyrus
Cpe	0.0230404	0.0737616	0.235785	Dentate Gyrus
Cdk2ap1	0.0230625	-0.152159	0.235785	Dentate Gyrus
Tpm1	0.0231315	-0.0799215	0.236242	Dentate Gyrus
Gigyf1	0.0231707	-0.0714311	0.236324	Dentate Gyrus
Strbp	0.02328	-0.123954	0.236741	Dentate Gyrus
Rbm5	0.0233033	-0.116399	0.236874	Dentate Gyrus
Zfp263	0.023305	-0.116312	0.236874	Dentate Gyrus
Smg7	0.0234957	-0.101477	0.238116	Dentate Gyrus
Brd1	0.0236181	-0.0951725	0.238957	Dentate Gyrus
Tmem184c	0.0236784	-0.143574	0.239206	Dentate Gyrus
Kidins220	0.023688	-0.0860632	0.239224	Dentate Gyrus
Myh10	0.0236896	-0.12812	0.239224	Dentate Gyrus
Dgkz	0.023702	-0.115872	0.239258	Dentate Gyrus
Ptges3	0.0238292	0.123135	0.239938	Dentate Gyrus
Clip3	0.0239531	-0.124503	0.24035	Dentate Gyrus
Pbrm1	0.0239737	-0.152336	0.24037	Dentate Gyrus
Stmn1	0.0240703	-0.0504457	0.240793	Dentate Gyrus
Limch1	0.02411	-0.115234	0.240991	Dentate Gyrus
Ncan	0.02418	-0.143951	0.241258	Dentate Gyrus
Ccdc9	0.0242128	-0.112348	0.241386	Dentate Gyrus
Rbfa	0.0242672	0.0586247	0.241697	Dentate Gyrus
Dmap1	0.0243063	0.0186483	0.241854	Dentate Gyrus
Snrpa1	0.0243123	0.0177285	0.241854	Dentate Gyrus
Ndufa4	0.0244673	0.0843873	0.242551	Dentate Gyrus
Nfyc	0.0245052	-0.141825	0.242723	Dentate Gyrus
Ece2	0.024512	-0.0738221	0.242723	Dentate Gyrus
Mcf2l	0.0245376	-0.107978	0.24275	Dentate Gyrus
Camsap1	0.0245438	-0.133615	0.242765	Dentate Gyrus
Slc37a3	0.0246101	-8.01e-05	0.243194	Dentate Gyrus
Adh5	0.0247346	-0.0335275	0.243652	Dentate Gyrus
Pwwp2a	0.0247707	-0.0814293	0.243917	Dentate Gyrus
Jak1	0.0248375	-0.114311	0.244212	Dentate Gyrus
Rfesd	0.024874	0.0146612	0.244287	Dentate Gyrus
Smim15	0.0248799	0.131549	0.244287	Dentate Gyrus
Mrpl10	0.0249667	-0.0101351	0.244756	Dentate Gyrus
Mt2	0.0250242	0.130332	0.24501	Dentate Gyrus
Sppl3	0.0250484	-0.0703438	0.245058	Dentate Gyrus
Rabl6	0.0250857	-0.0666648	0.245194	Dentate Gyrus
Atat1	0.0251328	-0.121774	0.245351	Dentate Gyrus
Mpp6	0.025198	-0.0975921	0.24543	Dentate Gyrus
Mphosph6	0.0253053	0.120983	0.245877	Dentate Gyrus
Atp5c1	0.0253491	0.105623	0.245877	Dentate Gyrus
Sec63	0.0255085	-0.0998567	0.246603	Dentate Gyrus
Litaf	0.0255262	0.104067	0.246643	Dentate Gyrus
Satb1	0.0257959	0.06036	0.247798	Dentate Gyrus
Sin3b	0.025808	0.10488	0.247798	Dentate Gyrus
Hspe1	0.0258214	0.146407	0.247798	Dentate Gyrus
Cd2bp2	0.0260387	-0.109295	0.248811	Dentate Gyrus
Shmt2	0.0260414	-0.0667244	0.248811	Dentate Gyrus
Cdc37l1	0.0261596	0.115118	0.249396	Dentate Gyrus
Nap1l5	0.0262294	0.0174359	0.249644	Dentate Gyrus
Vasp	0.0262374	-0.0772634	0.249644	Dentate Gyrus
Trp53bp1	0.0264198	-0.0762755	0.250525	Dentate Gyrus
Garnl3	0.0264721	-0.0998904	0.250707	Dentate Gyrus
Unc119b	0.0265801	-0.100141	0.25131	Dentate Gyrus
Prcp	0.0267114	-0.00330047	0.251892	Dentate Gyrus
Kcnn2	0.0267234	-0.109103	0.251892	Dentate Gyrus
Sfxn5	0.0268987	-0.11382	0.252841	Dentate Gyrus
Zc2hc1a	0.0269146	-0.108322	0.252866	Dentate Gyrus
Rnf139	0.0272473	-0.131843	0.2549	Dentate Gyrus
Rtcb	0.0272998	-0.0981344	0.255257	Dentate Gyrus
Dcaf6	0.0273321	-0.105443	0.255341	Dentate Gyrus
Med11	0.0273609	-0.0416988	0.255519	Dentate Gyrus
Rell2	0.0274598	-0.0747654	0.255902	Dentate Gyrus
Ccdc28b	0.0275767	-0.120897	0.256766	Dentate Gyrus
Gpm6a	0.0276192	0.0876817	0.256936	Dentate Gyrus
Mast2	0.0277199	-0.107739	0.257457	Dentate Gyrus
Glul	0.0277693	0.0907102	0.257655	Dentate Gyrus
Fiz1	0.0278009	-0.102971	0.257777	Dentate Gyrus
Med20	0.027801	-0.105499	0.257777	Dentate Gyrus
Ndrg2	0.0278129	-0.0487197	0.257777	Dentate Gyrus
Rbak	0.027835	-0.0879595	0.257813	Dentate Gyrus
Pcsk1n	0.0279947	0.141141	0.258723	Dentate Gyrus
Itsn1	0.027998	-0.124889	0.258723	Dentate Gyrus
Arhgef2	0.0280393	-0.117764	0.258846	Dentate Gyrus
Med4	0.02816	-0.101153	0.259644	Dentate Gyrus
Cebpz	0.0283093	0.118716	0.260405	Dentate Gyrus
Rfc4	0.0284214	-0.0786002	0.260945	Dentate Gyrus
Tmem59	0.0284922	0.11773	0.260945	Dentate Gyrus
Braf	0.0286136	-0.0837663	0.261507	Dentate Gyrus
Hspa12a	0.028648	-0.0328929	0.261641	Dentate Gyrus
Ifrd1	0.0286799	-0.0402216	0.261842	Dentate Gyrus
Bap1	0.0287202	0.0335468	0.26203	Dentate Gyrus
Rsrc2	0.0287781	0.107665	0.262279	Dentate Gyrus
Csnk1g2	0.028796	-0.144378	0.262315	Dentate Gyrus
Cd151	0.0289304	-0.124584	0.262964	Dentate Gyrus
Mcm7	0.029	-0.0671648	0.263179	Dentate Gyrus
Nol4l	0.0291377	-0.148834	0.264022	Dentate Gyrus
Igf1r	0.0292181	-0.0170755	0.264615	Dentate Gyrus
Fez1	0.0293017	-0.117133	0.264973	Dentate Gyrus
Cul4a	0.0294367	-0.106707	0.265681	Dentate Gyrus
Dusp1	0.0294991	-0.0536344	0.265855	Dentate Gyrus
Rnf4	0.0295521	-0.136218	0.266185	Dentate Gyrus
Ska2	0.0296004	0.0696051	0.266327	Dentate Gyrus
Tsg101	0.0296225	-0.0204351	0.266366	Dentate Gyrus
Ugdh	0.0297391	0.00501158	0.266714	Dentate Gyrus
Ppp1r15b	0.0298156	0.0641759	0.267048	Dentate Gyrus
Usp5	0.0298191	-0.0837673	0.267048	Dentate Gyrus
Arcn1	0.0298276	-0.0549792	0.267079	Dentate Gyrus
Sh2b1	0.0298508	-0.041769	0.267196	Dentate Gyrus
Rnf5	0.0298723	-0.0953537	0.267298	Dentate Gyrus
Mlec	0.0300981	-0.0766111	0.268007	Dentate Gyrus
Hnrnpc	0.0302298	-0.0585997	0.268774	Dentate Gyrus
Ccdc85a	0.0303694	-0.125633	0.269474	Dentate Gyrus
Usf1	0.030389	-0.033919	0.269474	Dentate Gyrus
Larp1	0.0303892	-0.104557	0.269474	Dentate Gyrus
Sqle	0.0303979	-0.115373	0.269474	Dentate Gyrus
L3hypdh	0.0304308	-0.00912346	0.269566	Dentate Gyrus
Exoc1	0.0307676	0.0108287	0.271371	Dentate Gyrus
Vps50	0.0307769	-0.122224	0.27139	Dentate Gyrus
Epb41	0.0308673	-0.0609002	0.271663	Dentate Gyrus
Abhd17a	0.0309281	-0.1497	0.272001	Dentate Gyrus
Ier2	0.03094	-0.127789	0.272001	Dentate Gyrus
Gpr137b	0.0309492	-0.049075	0.272023	Dentate Gyrus
Zfp532	0.0310501	-0.0985108	0.272548	Dentate Gyrus
Lyrm2	0.0310612	0.0682769	0.272588	Dentate Gyrus
Ube2j2	0.0311077	-0.0844477	0.272588	Dentate Gyrus
Ppp2r5b	0.0311318	-0.0918979	0.272588	Dentate Gyrus
Pam16	0.0311353	0.0536217	0.272588	Dentate Gyrus
Med30	0.0312216	-0.00226577	0.272994	Dentate Gyrus
Vezt	0.0314042	-0.134897	0.273888	Dentate Gyrus
Gpd1l	0.0315985	-0.11263	0.274795	Dentate Gyrus
Wdr3	0.0316319	-0.121744	0.274919	Dentate Gyrus
Mrrf	0.0316996	-0.0586012	0.275107	Dentate Gyrus
Sirpa	0.0317232	0.0672249	0.275267	Dentate Gyrus
Zfp746	0.031752	-0.0681168	0.275382	Dentate Gyrus
Dnm1l	0.0318166	-0.0336445	0.275626	Dentate Gyrus
Snap47	0.0318858	-0.102208	0.275897	Dentate Gyrus
Sox9	0.0319209	-0.130634	0.275901	Dentate Gyrus
Ppp1r9a	0.0319635	0.0315587	0.276087	Dentate Gyrus
Ssh2	0.0320829	-0.0060059	0.276267	Dentate Gyrus
Nup88	0.0321147	-0.0496896	0.276267	Dentate Gyrus
Fzr1	0.0322023	-0.0420227	0.276662	Dentate Gyrus
Pou2f1	0.0322971	-0.098328	0.276894	Dentate Gyrus
Trappc6b	0.0323365	0.126154	0.277142	Dentate Gyrus
Zfp64	0.0324667	-0.0773021	0.277584	Dentate Gyrus
Pds5a	0.0327768	-0.112911	0.278418	Dentate Gyrus
Kctd3	0.0327899	-0.0778382	0.278418	Dentate Gyrus
Fdft1	0.0328314	-0.109835	0.278575	Dentate Gyrus
Ctsl	0.0329381	0.00114311	0.279139	Dentate Gyrus
Chtf8	0.0330094	-0.0866494	0.279699	Dentate Gyrus
Parp1	0.0330685	-0.240885	0.279976	Dentate Gyrus
Elof1	0.0331006	0.113278	0.280026	Dentate Gyrus
Krit1	0.0332277	-0.11857	0.280518	Dentate Gyrus
Car10	0.0333212	0.156485	0.28081	Dentate Gyrus
Snca	0.0334619	0.0460613	0.281464	Dentate Gyrus
Rfk	0.0334732	-0.0755501	0.281515	Dentate Gyrus
Rbck1	0.0334789	-0.0863263	0.281518	Dentate Gyrus
Pdcd2l	0.0336089	0.0194532	0.282048	Dentate Gyrus
Esf1	0.0336806	-0.0623634	0.282451	Dentate Gyrus
Gpd2	0.0337386	-0.0317046	0.282581	Dentate Gyrus
Rpp21	0.0337935	-0.0377358	0.282792	Dentate Gyrus
Ppp2cb	0.0338515	-0.106136	0.28308	Dentate Gyrus
Orc2	0.0340233	-0.124275	0.283756	Dentate Gyrus
Ppp1r14c	0.0340699	0.031605	0.283966	Dentate Gyrus
Kctd2	0.0341097	-0.106518	0.284177	Dentate Gyrus
Ctdspl2	0.0341152	-0.109002	0.284177	Dentate Gyrus
Top2b	0.0341597	-0.106247	0.284233	Dentate Gyrus
Prpf31	0.0342129	-0.108267	0.284487	Dentate Gyrus
Lyar	0.0342979	0.0332601	0.28502	Dentate Gyrus
Irf2bpl	0.0342985	-0.090508	0.28502	Dentate Gyrus
Cdv3	0.034332	0.125632	0.285075	Dentate Gyrus
Arhgef1	0.0343469	-0.126107	0.285154	Dentate Gyrus
Mafb	0.0343704	0.0973252	0.285171	Dentate Gyrus
Meis2	0.0344139	-0.0164552	0.285353	Dentate Gyrus
Gtf3c1	0.0346487	-0.0938941	0.286404	Dentate Gyrus
Il2	0.034679	-0.086395	0.286565	Dentate Gyrus
Rbm39	0.0347396	0.0639348	0.286749	Dentate Gyrus
Prdm4	0.0347929	-0.0904826	0.286866	Dentate Gyrus
Rnf41	0.0348137	-0.106568	0.2869	Dentate Gyrus
Tmem68	0.0348964	-0.10278	0.287153	Dentate Gyrus
Ckb	0.0349059	-0.100407	0.287153	Dentate Gyrus
Yars2	0.0349262	-0.0589024	0.28722	Dentate Gyrus
Sarnp	0.0349346	-0.116496	0.287245	Dentate Gyrus
Ctcf	0.0349957	0.0679829	0.287584	Dentate Gyrus
Slc35b1	0.0350209	-0.145301	0.287636	Dentate Gyrus
Gng5	0.0351243	-0.00525585	0.287956	Dentate Gyrus
Tmem198	0.0351324	-0.0739663	0.287956	Dentate Gyrus
Pygo2	0.0351405	-0.100332	0.287956	Dentate Gyrus
Cers6	0.0353378	0.054519	0.288596	Dentate Gyrus
Exoc4	0.0353493	0.128418	0.288596	Dentate Gyrus
Setdb1	0.0354239	-0.0849816	0.289027	Dentate Gyrus
Gpbp1l1	0.0355158	0.000515369	0.289126	Dentate Gyrus
Mtch1	0.0355178	-0.0439149	0.289126	Dentate Gyrus
Zfp57	0.035544	-0.129472	0.289171	Dentate Gyrus
Nrgn	0.0355554	-0.122141	0.28921	Dentate Gyrus
Psmb6	0.0357128	0.0172431	0.290046	Dentate Gyrus
Abi1	0.0357188	-0.0334916	0.29005	Dentate Gyrus
Manf	0.035732	-0.119562	0.290101	Dentate Gyrus
Tmub2	0.0357415	-0.0738526	0.290101	Dentate Gyrus
Atp6v1h	0.0358187	-0.0891002	0.290417	Dentate Gyrus
Kdm2a	0.0359345	-0.101949	0.291031	Dentate Gyrus
Samd14	0.0362371	-0.109075	0.292512	Dentate Gyrus
Psmc4	0.0362541	-0.106016	0.292577	Dentate Gyrus
Wsb2	0.0362564	-0.15266	0.292577	Dentate Gyrus
Hnrnpf	0.0363334	-0.0775227	0.292846	Dentate Gyrus
Galnt11	0.0363503	0.0942864	0.292901	Dentate Gyrus
Fhl2	0.0364253	-0.097724	0.293191	Dentate Gyrus
Cog2	0.036465	0.123152	0.293369	Dentate Gyrus
Stx8	0.0365034	-0.11729	0.293633	Dentate Gyrus
Ring1	0.036641	-0.0566009	0.29416	Dentate Gyrus
Dmrta2	0.036665	-0.140503	0.294266	Dentate Gyrus
B3gat3	0.0367973	-0.0757122	0.295102	Dentate Gyrus
Cks1b	0.0369614	-0.0384911	0.295576	Dentate Gyrus
Syt2	0.0369796	0.0047582	0.295576	Dentate Gyrus
Sccpdh	0.037114	-0.0122878	0.296074	Dentate Gyrus
Nnat	0.0372248	0.00184929	0.296468	Dentate Gyrus
Hmgn5	0.0374652	0.0913095	0.297578	Dentate Gyrus
Dag1	0.037698	0.114207	0.298488	Dentate Gyrus
Gpank1	0.0377888	0.0526023	0.298984	Dentate Gyrus
Jun	0.0377984	0.0583854	0.299015	Dentate Gyrus
Mapk8ip1	0.0378055	0.127373	0.299026	Dentate Gyrus
Sec11a	0.0378224	-0.123471	0.29907	Dentate Gyrus
Gramd1b	0.0378593	-0.0659582	0.299141	Dentate Gyrus
Itgb1bp1	0.0379773	-0.0559523	0.299492	Dentate Gyrus
Lsm14b	0.0379921	-0.0735285	0.299564	Dentate Gyrus
Zfp623	0.0380296	0.0352878	0.299771	Dentate Gyrus
Sh3glb1	0.0380759	-0.116346	0.299825	Dentate Gyrus
Pdcd4	0.0380804	-0.131813	0.299825	Dentate Gyrus
Hnrnpa3	0.0381034	-0.0657409	0.299884	Dentate Gyrus
Pnisr	0.0381034	-0.105253	0.299884	Dentate Gyrus
Afap1l1	0.0382857	0.0305998	0.300934	Dentate Gyrus
Aplp1	0.0383365	-0.106793	0.301026	Dentate Gyrus
Kat6b	0.0384012	-0.0512916	0.301311	Dentate Gyrus
Snx2	0.0384656	0.0946126	0.301527	Dentate Gyrus
Dctn6	0.0385344	-0.0596542	0.301807	Dentate Gyrus
Emc8	0.0385706	-0.0928929	0.301881	Dentate Gyrus
Cacna2d1	0.0386111	0.124274	0.301931	Dentate Gyrus
Armcx5	0.0386323	0.0585494	0.302007	Dentate Gyrus
D1Ertd622e	0.0387849	0.0891283	0.302799	Dentate Gyrus
Serinc3	0.0389077	0.0902325	0.302911	Dentate Gyrus
Setd5	0.0389123	0.0742143	0.302911	Dentate Gyrus
Jarid2	0.0389331	-0.0094437	0.302911	Dentate Gyrus
Tcea1	0.039074	0.0347446	0.30332	Dentate Gyrus
Rbbp6	0.039148	0.1204	0.303666	Dentate Gyrus
Eif4a1	0.0392029	-0.0967386	0.303824	Dentate Gyrus
Rlim	0.0394225	0.00203493	0.304459	Dentate Gyrus
Gramd4	0.039669	-0.0937282	0.305251	Dentate Gyrus
Msantd2	0.0396939	-0.10286	0.30531	Dentate Gyrus
Ift20	0.0397354	0.00343122	0.305541	Dentate Gyrus
Hmgb1	0.0397831	0.100701	0.305819	Dentate Gyrus
Ube2f	0.0398641	-0.0991937	0.306028	Dentate Gyrus
Phrf1	0.0399656	-0.0700067	0.306366	Dentate Gyrus
Rnf34	0.0399699	-0.110155	0.306366	Dentate Gyrus
Rsrp1	0.0400584	-0.0635842	0.306556	Dentate Gyrus
L3mbtl3	0.040121	-0.0276418	0.306556	Dentate Gyrus
Polg	0.0401365	-0.0582828	0.306556	Dentate Gyrus
Atp5b	0.0402448	-0.114466	0.306965	Dentate Gyrus
Thap3	0.0404398	-0.0525612	0.30794	Dentate Gyrus
Zfp30	0.0404888	0.145265	0.308161	Dentate Gyrus
Zfp810	0.0406117	-0.0191197	0.30876	Dentate Gyrus
Mgat5b	0.041034	-0.108144	0.310395	Dentate Gyrus
Cdc23	0.0410878	-0.0729982	0.310492	Dentate Gyrus
Ptpn2	0.0411391	0.0220894	0.31057	Dentate Gyrus
Hsf2	0.0412471	-0.15342	0.311037	Dentate Gyrus
Mmadhc	0.0413053	-0.138322	0.311248	Dentate Gyrus
Cox8a	0.0414113	-0.0589833	0.311546	Dentate Gyrus
Phb2	0.0414219	-0.0895194	0.311546	Dentate Gyrus
Bckdk	0.0414741	-0.0540376	0.311546	Dentate Gyrus
Plaa	0.0414976	0.104158	0.311546	Dentate Gyrus
Atrx	0.0415221	0.00744134	0.311628	Dentate Gyrus
Taf12	0.0415889	-0.103458	0.311747	Dentate Gyrus
Cops3	0.041647	-0.12159	0.311917	Dentate Gyrus
Ppp1r1a	0.0417902	0.0707022	0.312621	Dentate Gyrus
Bdnf	0.0417999	0.103907	0.312621	Dentate Gyrus
Smarcb1	0.0418823	-0.137094	0.312631	Dentate Gyrus
Nsfl1c	0.0420068	-0.0981696	0.312825	Dentate Gyrus
Med24	0.0421239	-0.00700494	0.313277	Dentate Gyrus
Zfp119b	0.042149	0.0840863	0.313316	Dentate Gyrus
Lrp8	0.0423746	-0.0552275	0.313988	Dentate Gyrus
Chmp7	0.0423989	-0.13351	0.313988	Dentate Gyrus
Wrnip1	0.0425205	-0.125498	0.314301	Dentate Gyrus
Sf3a2	0.0425219	0.0495611	0.314301	Dentate Gyrus
Ubn2	0.0425567	-0.10636	0.314335	Dentate Gyrus
Wipi2	0.0426705	0.108475	0.314869	Dentate Gyrus
Prcc	0.0428745	-0.103892	0.315449	Dentate Gyrus
S100a16	0.042965	0.111816	0.315899	Dentate Gyrus
Sec13	0.0430018	-0.0680401	0.316037	Dentate Gyrus
Ubap2l	0.0430103	-0.105623	0.316037	Dentate Gyrus
Ap5s1	0.0431913	-0.019542	0.316422	Dentate Gyrus
Cpsf6	0.0432589	-0.0975163	0.316742	Dentate Gyrus
Appl1	0.0432912	0.0627262	0.316891	Dentate Gyrus
Psma3	0.043365	-0.0822829	0.317169	Dentate Gyrus
Mga	0.0434195	-0.0445732	0.317392	Dentate Gyrus
Lsm14a	0.0435063	0.00308396	0.317824	Dentate Gyrus
Asph	0.0435318	0.129279	0.317883	Dentate Gyrus
Pet100	0.0435471	0.121165	0.317887	Dentate Gyrus
Lrrc8a	0.0436047	-0.156798	0.318001	Dentate Gyrus
Anapc5	0.0436533	-0.111442	0.318093	Dentate Gyrus
Golga4	0.0436932	-0.109407	0.318165	Dentate Gyrus
Ier5	0.0437314	-0.0802591	0.318294	Dentate Gyrus
Senp6	0.0437512	-0.0172284	0.318325	Dentate Gyrus
Sat2	0.0438635	0.0987331	0.318704	Dentate Gyrus
Gpr12	0.0441666	-0.0975048	0.319768	Dentate Gyrus
Ddhd2	0.0442293	-0.0134085	0.320047	Dentate Gyrus
Egln1	0.0444189	-0.096091	0.320675	Dentate Gyrus
Ndufs1	0.0446197	-0.0319844	0.321687	Dentate Gyrus
Rabac1	0.0447073	-0.0612278	0.322099	Dentate Gyrus
Mrps30	0.0447868	-0.0533277	0.322414	Dentate Gyrus
Tle1	0.0448187	-0.0583487	0.322414	Dentate Gyrus
Nisch	0.0448239	-0.0961923	0.322414	Dentate Gyrus
Peg3	0.0448422	-0.142119	0.322414	Dentate Gyrus
Dkc1	0.044924	0.101251	0.322458	Dentate Gyrus
Aftph	0.0449377	-0.11151	0.322458	Dentate Gyrus
Dhx36	0.0452306	-0.105083	0.323563	Dentate Gyrus
Ndufb3	0.0452387	0.128283	0.323563	Dentate Gyrus
Mrpl36	0.045498	-0.0391163	0.324609	Dentate Gyrus
Psmc6	0.0455625	-0.115503	0.324825	Dentate Gyrus
Smim14	0.0457117	-0.0271226	0.325456	Dentate Gyrus
Commd9	0.0457133	0.115478	0.325456	Dentate Gyrus
Bcl2l11	0.0457335	-0.124403	0.325512	Dentate Gyrus
Atp1b3	0.0457514	-0.104288	0.325552	Dentate Gyrus
Arpc4	0.0458048	-0.126208	0.325684	Dentate Gyrus
Cyp51	0.0458157	-0.117194	0.325684	Dentate Gyrus
Eif3h	0.0460028	0.0974933	0.326247	Dentate Gyrus
Wnk2	0.0460369	-0.0117575	0.326297	Dentate Gyrus
Akap1	0.0462252	0.0313758	0.326874	Dentate Gyrus
Actg1	0.0463876	-0.0733977	0.327321	Dentate Gyrus
Apc2	0.0466103	-0.111826	0.327923	Dentate Gyrus
Gripap1	0.0466588	-0.101034	0.328091	Dentate Gyrus
Sf3b4	0.0467368	-0.0345028	0.328378	Dentate Gyrus
Ahcyl2	0.0467568	0.0114056	0.3284	Dentate Gyrus
Mus81	0.0468077	0.0483666	0.328558	Dentate Gyrus
Bcr	0.0468562	-0.106511	0.328686	Dentate Gyrus
Zfp131	0.0469382	-0.106611	0.328836	Dentate Gyrus
Pgls	0.0471342	0.0150472	0.329495	Dentate Gyrus
Adprhl2	0.0471979	0.0989577	0.329674	Dentate Gyrus
Iqcb1	0.047212	0.110228	0.329674	Dentate Gyrus
Emd	0.0472135	-0.00237953	0.329674	Dentate Gyrus
Churc1	0.0473711	-0.0587222	0.330035	Dentate Gyrus
Wapl	0.0476977	0.0205642	0.331397	Dentate Gyrus
Rbp1	0.0478047	-0.144632	0.331922	Dentate Gyrus
Setbp1	0.0478367	-0.0912127	0.331931	Dentate Gyrus
Arhgap20	0.0480497	0.0825008	0.332579	Dentate Gyrus
Aprt	0.0481628	-0.00332433	0.332962	Dentate Gyrus
Tmed4	0.0483081	0.0258767	0.333503	Dentate Gyrus
Tstd2	0.0483285	-0.0884754	0.333507	Dentate Gyrus
Sptbn2	0.04837	0.0474891	0.333663	Dentate Gyrus
Btbd9	0.0483969	-0.135781	0.333719	Dentate Gyrus
Ccar2	0.048493	-0.0795546	0.333985	Dentate Gyrus
Elavl4	0.0485563	0.0188244	0.334166	Dentate Gyrus
G3bp2	0.0487641	-0.126934	0.335053	Dentate Gyrus
Ick	0.0490514	-0.0928654	0.335776	Dentate Gyrus
Trp53bp2	0.0491008	-0.0718857	0.335821	Dentate Gyrus
Pdzd4	0.0491105	-0.0861094	0.335827	Dentate Gyrus
Prkag1	0.0491478	-0.0479907	0.335877	Dentate Gyrus
Gigyf2	0.0492187	0.0235707	0.335934	Dentate Gyrus
Zc3h6	0.04938	0.0880995	0.336434	Dentate Gyrus
Zfp950	0.0494039	-0.103776	0.336505	Dentate Gyrus
Cdc16	0.0495976	-0.0839187	0.336779	Dentate Gyrus
Glo1	0.0497262	-0.0319322	0.337041	Dentate Gyrus
Abhd12	0.0497751	0.0393115	0.337041	Dentate Gyrus
Idh3a	0.0498012	-0.13213	0.337089	Dentate Gyrus
B4galt3	0.0499897	0.0848448	0.337934	Dentate Gyrus
Bicd1	0.0501691	-0.0800044	0.338449	Dentate Gyrus
Pcdh8	0.0502587	0.000318527	0.338598	Dentate Gyrus
Efna4	0.0503304	-0.031988	0.338811	Dentate Gyrus
Ppt2	0.0503798	-0.000973348	0.338972	Dentate Gyrus
Dvl3	0.0505304	-0.0646286	0.339526	Dentate Gyrus
Ppp1r12c	0.0506021	-0.12212	0.339885	Dentate Gyrus
Eprs	0.0506887	-0.125965	0.34036	Dentate Gyrus
Jmjd1c	0.050758	0.0724703	0.340603	Dentate Gyrus
Dok4	0.0510312	-0.0241057	0.341576	Dentate Gyrus
Uqcrc1	0.0510508	-0.00376173	0.34158	Dentate Gyrus
Rbm7	0.0512366	0.0555952	0.342132	Dentate Gyrus
Leo1	0.0513164	0.0538626	0.342383	Dentate Gyrus
Tmem9b	0.0513564	-0.0242469	0.342383	Dentate Gyrus
Prpf3	0.051359	-0.0832412	0.342383	Dentate Gyrus
Ctu2	0.0513723	-0.0899943	0.342383	Dentate Gyrus
Sdha	0.0514298	-0.0141883	0.342521	Dentate Gyrus
Eif5a	0.0514392	-0.0688111	0.342527	Dentate Gyrus
Ldha	0.0514442	0.0477656	0.342527	Dentate Gyrus
Nipsnap1	0.0516775	-0.137	0.343175	Dentate Gyrus
Impdh1	0.0516775	-0.0304349	0.343175	Dentate Gyrus
Zc3h15	0.0517356	-0.102658	0.343317	Dentate Gyrus
Srp9	0.0518334	-0.0504321	0.343564	Dentate Gyrus
Creb5	0.0518548	-0.0945266	0.343568	Dentate Gyrus
Mcmbp	0.0518558	-0.115637	0.343568	Dentate Gyrus
Rbfox2	0.0518989	0.0313378	0.34362	Dentate Gyrus
Pacs1	0.0520194	0.00111634	0.343986	Dentate Gyrus
Gnai2	0.052063	-0.118078	0.34414	Dentate Gyrus
Ube2q1	0.0521068	-0.104331	0.344301	Dentate Gyrus
Parp8	0.0522078	-0.0891791	0.344754	Dentate Gyrus
Spry2	0.0522414	-0.0944915	0.344812	Dentate Gyrus
Armc1	0.0522612	0.0944472	0.344812	Dentate Gyrus
Enox1	0.052488	-0.0779924	0.345743	Dentate Gyrus
Tmem70	0.0525245	0.0502795	0.345811	Dentate Gyrus
Wdr77	0.052543	0.0880009	0.34589	Dentate Gyrus
Gstm5	0.0527583	-0.0258124	0.346705	Dentate Gyrus
Atf2	0.0528524	0.103185	0.346825	Dentate Gyrus
Cep70	0.0528525	-0.0429316	0.346825	Dentate Gyrus
Scand1	0.0529255	-0.0960528	0.347068	Dentate Gyrus
Uri1	0.0529709	-0.0847047	0.347156	Dentate Gyrus
Fbxl5	0.0532342	0.116108	0.347764	Dentate Gyrus
Praf2	0.0532745	-0.0664781	0.347898	Dentate Gyrus
Eef2	0.0533232	0.0567834	0.348088	Dentate Gyrus
Cacna1c	0.0534029	-0.0805516	0.348218	Dentate Gyrus
Ppp1r13b	0.0534514	-0.0245565	0.348218	Dentate Gyrus
Surf4	0.0534524	-0.00940902	0.348218	Dentate Gyrus
Zkscan17	0.0534745	-0.0530771	0.348218	Dentate Gyrus
Unc45a	0.0535103	-0.106036	0.348332	Dentate Gyrus
Mettl22	0.0535479	0.0715869	0.348332	Dentate Gyrus
Wac	0.0535495	0.117528	0.348332	Dentate Gyrus
Bmi1	0.0535629	-0.117094	0.348332	Dentate Gyrus
Uhrf2	0.0535784	-0.0522054	0.348332	Dentate Gyrus
Ikbkb	0.053581	-0.0633308	0.348332	Dentate Gyrus
Wasf1	0.0536132	0.0253126	0.348431	Dentate Gyrus
Dmxl1	0.053619	0.0639514	0.348431	Dentate Gyrus
Tram1	0.0536727	-0.0213861	0.34861	Dentate Gyrus
Zbtb21	0.0536806	-0.0976209	0.348619	Dentate Gyrus
Enpp5	0.0538637	0.0225953	0.349108	Dentate Gyrus
Nr4a3	0.053881	-0.0577411	0.349108	Dentate Gyrus
Hacd3	0.0540049	-0.0201329	0.349654	Dentate Gyrus
Ctu1	0.05435	0.0429135	0.350647	Dentate Gyrus
Tmem192	0.0543583	0.0938987	0.350657	Dentate Gyrus
Ppp2r2b	0.0544405	0.0876542	0.350846	Dentate Gyrus
Tef	0.0547163	-0.1055	0.351746	Dentate Gyrus
Nol12	0.0549435	0.0210476	0.352289	Dentate Gyrus
Pde6d	0.0549742	-0.112214	0.352348	Dentate Gyrus
Sirt2	0.0549793	-0.0288138	0.352348	Dentate Gyrus
Smarcd3	0.0549952	-0.100678	0.352365	Dentate Gyrus
Arvcf	0.0551786	-0.105268	0.352639	Dentate Gyrus
Madd	0.0553603	-0.0930325	0.353094	Dentate Gyrus
Ctdnep1	0.0554384	-0.117164	0.353209	Dentate Gyrus
Myef2	0.0554866	-0.105401	0.353209	Dentate Gyrus
Usp36	0.0555029	-0.0842876	0.35327	Dentate Gyrus
Tmub1	0.0555577	-0.0326101	0.353291	Dentate Gyrus
Orai2	0.0555594	0.111091	0.353291	Dentate Gyrus
Tmem238	0.0555859	0.0690284	0.353369	Dentate Gyrus
Fam219a	0.055593	-0.0883686	0.353369	Dentate Gyrus
Txndc15	0.0557385	0.000230654	0.353516	Dentate Gyrus
Creb1	0.055761	-0.0548652	0.353516	Dentate Gyrus
Nfasc	0.055797	0.0204855	0.353516	Dentate Gyrus
Usp48	0.0558138	-0.0820192	0.353516	Dentate Gyrus
Zfand2a	0.0558237	0.102122	0.353516	Dentate Gyrus
Ndufa9	0.055872	-0.132787	0.353516	Dentate Gyrus
Dzip3	0.0560613	0.128263	0.354005	Dentate Gyrus
Gosr2	0.0560688	-0.0779418	0.354005	Dentate Gyrus
Wdr46	0.056222	0.051599	0.35419	Dentate Gyrus
Copa	0.0562767	-0.10504	0.354258	Dentate Gyrus
Xrn1	0.0563056	-0.0962154	0.354381	Dentate Gyrus
Crip2	0.0565278	0.0861608	0.354939	Dentate Gyrus
Nit1	0.0565769	-0.100762	0.354939	Dentate Gyrus
Slc22a17	0.0566837	-0.116774	0.355111	Dentate Gyrus
Canx	0.0569366	-0.112844	0.355605	Dentate Gyrus
Alcam	0.0570772	0.115923	0.355984	Dentate Gyrus
Plekha5	0.0571118	-0.105941	0.356038	Dentate Gyrus
Purb	0.0572488	-0.11078	0.3563	Dentate Gyrus
Strn3	0.0573539	0.0728933	0.356744	Dentate Gyrus
Psmb2	0.0574186	-0.0578914	0.35698	Dentate Gyrus
Rnf26	0.0574581	-0.0898353	0.357052	Dentate Gyrus
Fam229b	0.057531	0.0376925	0.357187	Dentate Gyrus
Tbc1d19	0.0576022	0.0427304	0.357408	Dentate Gyrus
R3hcc1	0.0577468	0.0897928	0.358096	Dentate Gyrus
Vps41	0.0578012	-0.108167	0.358131	Dentate Gyrus
Mcur1	0.057809	-0.0399186	0.358131	Dentate Gyrus
Gng2	0.0579385	-0.0589862	0.358279	Dentate Gyrus
Pgap1	0.0580255	0.0252153	0.358524	Dentate Gyrus
Lix1l	0.0580567	-0.0882973	0.358592	Dentate Gyrus
Srp72	0.0581487	0.033114	0.358904	Dentate Gyrus
Neurod1	0.0581746	0.0177979	0.358951	Dentate Gyrus
Scrt1	0.0581809	-0.0596572	0.358951	Dentate Gyrus
Rcc2	0.0583115	-0.113362	0.359329	Dentate Gyrus
Cpne3	0.0585197	-0.0671244	0.359567	Dentate Gyrus
Camsap3	0.0585941	-0.129707	0.359742	Dentate Gyrus
Tufm	0.0586192	-0.0933276	0.359762	Dentate Gyrus
Chmp5	0.0587305	0.00346543	0.360236	Dentate Gyrus
Hint1	0.0588189	0.0696675	0.360479	Dentate Gyrus
Slc6a6	0.0588312	0.102112	0.360479	Dentate Gyrus
Akap9	0.0588598	-0.00880791	0.360479	Dentate Gyrus
Atf3	0.0590049	0.114157	0.360884	Dentate Gyrus
Dctpp1	0.0590717	0.125377	0.360884	Dentate Gyrus
Scarb2	0.0591534	-0.0366212	0.360938	Dentate Gyrus
Ssbp1	0.0592498	-0.0460619	0.360938	Dentate Gyrus
Slc25a22	0.0594771	0.0795082	0.361539	Dentate Gyrus
Efna3	0.0595655	0.0164706	0.361676	Dentate Gyrus
Eif4g2	0.0595777	0.0209064	0.361709	Dentate Gyrus
Cnnm3	0.0596811	-0.0545502	0.361972	Dentate Gyrus
Hap1	0.0597837	0.0740215	0.362379	Dentate Gyrus
Dkk3	0.0598205	0.0341083	0.362436	Dentate Gyrus
Erp44	0.0599046	0.090667	0.362475	Dentate Gyrus
Evl	0.0604505	-0.0503385	0.364007	Dentate Gyrus
Trim33	0.0604728	-0.0424855	0.364059	Dentate Gyrus
Gpr27	0.0605721	0.0154436	0.364504	Dentate Gyrus
Pak7	0.0606797	-0.094044	0.365008	Dentate Gyrus
Tmem135	0.0607553	-0.0163164	0.365241	Dentate Gyrus
C1qbp	0.0607795	0.114284	0.365254	Dentate Gyrus
Snrnp40	0.0608157	-0.111108	0.365372	Dentate Gyrus
Ccnl2	0.0608525	-0.0927637	0.365424	Dentate Gyrus
Osbp2	0.0609169	0.0892653	0.365736	Dentate Gyrus
Agpat5	0.0609736	-0.121188	0.365952	Dentate Gyrus
Ddx25	0.0610257	-0.113468	0.3661	Dentate Gyrus
Cnot8	0.0612776	-0.0475567	0.366845	Dentate Gyrus
Rars2	0.0613475	-0.083581	0.367049	Dentate Gyrus
Prmt1	0.0613629	-0.11413	0.367084	Dentate Gyrus
Vamp7	0.061473	0.108583	0.367369	Dentate Gyrus
Hbegf	0.0615509	0.0846753	0.367582	Dentate Gyrus
Sema5b	0.0615795	-0.047516	0.367582	Dentate Gyrus
Lsm12	0.0617797	-0.0295729	0.368124	Dentate Gyrus
Tlk2	0.0618404	-0.0540978	0.36829	Dentate Gyrus
Oxnad1	0.0618786	0.0221357	0.36829	Dentate Gyrus
Phf21a	0.062117	-0.0976715	0.368766	Dentate Gyrus
Tbpl1	0.0621605	0.0257763	0.368973	Dentate Gyrus
Agpat3	0.0621861	-0.121583	0.369052	Dentate Gyrus
Taf13	0.0622005	0.00808965	0.369086	Dentate Gyrus
Prkacb	0.0622394	0.00820345	0.369107	Dentate Gyrus
Tecr	0.0622774	-0.101209	0.369139	Dentate Gyrus
Fam160a2	0.0623132	-0.091951	0.369241	Dentate Gyrus
Maea	0.0624191	-0.0742871	0.369532	Dentate Gyrus
Fam8a1	0.0624706	-0.0324309	0.369532	Dentate Gyrus
Clasp1	0.0626306	-0.00376164	0.370116	Dentate Gyrus
Pld3	0.0626787	-0.108192	0.370276	Dentate Gyrus
Rad21	0.0627234	0.0859702	0.370375	Dentate Gyrus
Nemf	0.0627541	-0.0874047	0.3704	Dentate Gyrus
Rbm15b	0.0627775	-0.0983429	0.370406	Dentate Gyrus
Kin	0.063171	0.0809064	0.371694	Dentate Gyrus
Pfdn5	0.0631753	0.101457	0.371694	Dentate Gyrus
Ifitm2	0.0631851	0.145605	0.371694	Dentate Gyrus
Atp6v0e	0.0636215	0.0497116	0.372911	Dentate Gyrus
Rc3h1	0.0636807	0.0150532	0.373073	Dentate Gyrus
Mapre3	0.0636992	-0.11965	0.373073	Dentate Gyrus
Fam32a	0.0637643	-0.102517	0.373164	Dentate Gyrus
Cdk5rap3	0.0637868	0.0994877	0.373164	Dentate Gyrus
Dnajb6	0.0637946	0.0493577	0.373169	Dentate Gyrus
Fezf2	0.0638461	0.075652	0.373223	Dentate Gyrus
Cul1	0.063908	0.0240381	0.373379	Dentate Gyrus
Fibp	0.0639886	0.031063	0.37352	Dentate Gyrus
Rab30	0.0640185	-0.074077	0.373571	Dentate Gyrus
Map3k10	0.0640308	-0.10733	0.373602	Dentate Gyrus
Carnmt1	0.0640505	0.0379039	0.373607	Dentate Gyrus
Fxr1	0.064093	-0.0552384	0.373607	Dentate Gyrus
Plcg1	0.0642754	-0.0605619	0.374181	Dentate Gyrus
Dll3	0.0642795	0.0881215	0.374181	Dentate Gyrus
Osbpl5	0.0645036	-0.0956455	0.374671	Dentate Gyrus
Zmat5	0.064637	-0.0207949	0.374994	Dentate Gyrus
Psmc1	0.0646592	-0.0908623	0.375036	Dentate Gyrus
Phf13	0.0646656	-0.070066	0.375036	Dentate Gyrus
Psmd2	0.0648912	0.0737067	0.375614	Dentate Gyrus
Cblb	0.0649367	-0.108835	0.375732	Dentate Gyrus
Tra2a	0.0649859	-0.0828322	0.37584	Dentate Gyrus
Ndufaf2	0.0650686	-0.0483081	0.375935	Dentate Gyrus
Haus7	0.0651412	-0.0224414	0.376062	Dentate Gyrus
Gns	0.0652088	-0.0625002	0.376253	Dentate Gyrus
AU022252	0.0652516	-0.0649762	0.376344	Dentate Gyrus
Chn2	0.0652946	-0.0744631	0.376389	Dentate Gyrus
Tceal6	0.0652955	0.00822339	0.376389	Dentate Gyrus
Draxin	0.0653695	-0.110424	0.376523	Dentate Gyrus
Nfil3	0.0653956	-0.0079537	0.376593	Dentate Gyrus
Dpp9	0.065497	0.0543895	0.377095	Dentate Gyrus
Morf4l2	0.0655661	-0.0524664	0.377126	Dentate Gyrus
Rnf146	0.0656661	-0.0318901	0.377372	Dentate Gyrus
AI593442	0.0656744	-0.112868	0.377379	Dentate Gyrus
Ccdc32	0.0657374	0.103773	0.377577	Dentate Gyrus
Pigyl	0.0657971	-0.0411181	0.377679	Dentate Gyrus
Lsm2	0.0660008	-0.00446687	0.378017	Dentate Gyrus
Scamp5	0.066238	0.0386036	0.378975	Dentate Gyrus
Btbd10	0.06625	-0.0521191	0.379002	Dentate Gyrus
Wdfy3	0.0663165	-0.0113376	0.379137	Dentate Gyrus
Sc5d	0.0663924	-0.0400971	0.379439	Dentate Gyrus
Tmem222	0.0664758	0.0870652	0.379539	Dentate Gyrus
Cant1	0.066534	-0.0985122	0.379603	Dentate Gyrus
Cyp20a1	0.0665964	-0.0560001	0.379673	Dentate Gyrus
Cfl2	0.0666274	0.0661643	0.379682	Dentate Gyrus
Gpsm1	0.0667683	-0.0690079	0.38013	Dentate Gyrus
Camkk2	0.0668303	-0.132369	0.380271	Dentate Gyrus
Tcp11l1	0.0669527	0.0718054	0.380657	Dentate Gyrus
Slc30a9	0.0670088	0.00194607	0.380764	Dentate Gyrus
Thoc5	0.0670208	-0.106924	0.380764	Dentate Gyrus
Ndufb4	0.0670224	-0.0303839	0.380764	Dentate Gyrus
Matk	0.0670533	0.10809	0.38079	Dentate Gyrus
Hadhb	0.067209	-0.0483743	0.381084	Dentate Gyrus
Amer3	0.0672188	-0.0833622	0.381084	Dentate Gyrus
Btbd1	0.0674509	-0.0180903	0.381794	Dentate Gyrus
Ppp1r35	0.0675973	-0.0672851	0.382256	Dentate Gyrus
R3hdm1	0.0676228	-0.126144	0.382337	Dentate Gyrus
Agap1	0.0678235	-0.144294	0.382964	Dentate Gyrus
Klhdc3	0.0678929	-0.123574	0.383111	Dentate Gyrus
Ppp1ca	0.0682541	-0.0200489	0.384249	Dentate Gyrus
Nhlh1	0.0684154	0.0799108	0.384825	Dentate Gyrus
Xpa	0.0684662	0.10228	0.384897	Dentate Gyrus
Esco1	0.0685503	-0.0999431	0.385058	Dentate Gyrus
Zfp9	0.0685728	0.00616437	0.385058	Dentate Gyrus
Arhgdig	0.0686157	0.00742284	0.385058	Dentate Gyrus
Cdk13	0.0688446	-0.0301356	0.385686	Dentate Gyrus
Smndc1	0.0692138	-0.088584	0.386627	Dentate Gyrus
Hexdc	0.0693845	0.03387	0.387038	Dentate Gyrus
Lrrn3	0.0695521	-0.103049	0.387321	Dentate Gyrus
Nfyb	0.0696409	-0.134345	0.387523	Dentate Gyrus
Scaf1	0.0696491	0.0323679	0.387523	Dentate Gyrus
Edil3	0.0697896	-0.0933759	0.387788	Dentate Gyrus
Phf21b	0.0700145	-0.0956127	0.388346	Dentate Gyrus
Wdr1	0.0703151	-0.131958	0.389281	Dentate Gyrus
Hdac7	0.0704353	-0.0822678	0.389743	Dentate Gyrus
Dnajb11	0.0705741	0.05521	0.390063	Dentate Gyrus
Hspa5	0.0706368	0.0617952	0.390206	Dentate Gyrus
Pdcd6	0.070732	-0.13743	0.390327	Dentate Gyrus
Cpsf4	0.0708174	-0.00291488	0.390553	Dentate Gyrus
Alkbh3	0.0709895	0.0899713	0.391056	Dentate Gyrus
Fkbp3	0.0710864	-0.0869371	0.391263	Dentate Gyrus
Gnl1	0.0711788	0.029638	0.39151	Dentate Gyrus
Wdr48	0.0711858	0.0642494	0.39151	Dentate Gyrus
Cpt1c	0.071473	-0.0435113	0.392289	Dentate Gyrus
Bdh1	0.0716323	-0.0937204	0.392516	Dentate Gyrus
Rnf7	0.0716567	0.0504887	0.392568	Dentate Gyrus
Ppp1r8	0.0716696	0.0660788	0.392598	Dentate Gyrus
Sh3gl3	0.0717268	-0.104859	0.39279	Dentate Gyrus
Negr1	0.0717455	0.0676008	0.392852	Dentate Gyrus
Rpia	0.0719988	-0.0767131	0.393548	Dentate Gyrus
Ypel3	0.0722658	0.0609979	0.394257	Dentate Gyrus
Tamm41	0.0722706	-0.058849	0.394257	Dentate Gyrus
Osgin2	0.072288	-0.0840369	0.394257	Dentate Gyrus
Lysmd4	0.0723355	0.0982425	0.394257	Dentate Gyrus
Pdzd11	0.0725709	0.00955826	0.394526	Dentate Gyrus
Cflar	0.0725723	0.0453214	0.394526	Dentate Gyrus
Lrrc57	0.0725794	0.0803139	0.394526	Dentate Gyrus
Pdha1	0.0726816	0.10176	0.394699	Dentate Gyrus
Psenen	0.0727718	-0.104861	0.394837	Dentate Gyrus
Ap2b1	0.0729038	-0.108763	0.395235	Dentate Gyrus
Scyl2	0.073241	-0.0824012	0.396137	Dentate Gyrus
Rab5c	0.0732802	-0.0383861	0.396137	Dentate Gyrus
Hgs	0.0733161	-0.136452	0.396137	Dentate Gyrus
Vcp	0.0733216	-0.137758	0.396137	Dentate Gyrus
Ubxn7	0.0733391	0.065679	0.396137	Dentate Gyrus
Pdss1	0.0733742	-0.0513472	0.396166	Dentate Gyrus
Sult4a1	0.0733983	-0.0535237	0.396206	Dentate Gyrus
Aamp	0.073438	0.00232718	0.396206	Dentate Gyrus
Atp2a2	0.0735268	0.0803464	0.396384	Dentate Gyrus
Mrpl4	0.0736438	0.0364826	0.39688	Dentate Gyrus
Rnf208	0.073668	-0.101434	0.396925	Dentate Gyrus
Ctsf	0.0737373	0.0811161	0.397035	Dentate Gyrus
Ftl1	0.0737611	0.0581827	0.397122	Dentate Gyrus
Dlgap1	0.0741947	0.114607	0.398056	Dentate Gyrus
Mllt1	0.0742789	-0.0583924	0.398211	Dentate Gyrus
Hbb-bs	0.0742857	0.560924	0.398211	Dentate Gyrus
Ulk2	0.0743787	-0.0891732	0.398385	Dentate Gyrus
Extl3	0.0744445	-0.0809428	0.398388	Dentate Gyrus
Zmiz1	0.0744523	-0.0680658	0.398388	Dentate Gyrus
Ep400	0.0744931	0.0701994	0.398514	Dentate Gyrus
Slc25a12	0.0745685	-0.0645436	0.398661	Dentate Gyrus
Slain2	0.0747534	-0.064864	0.399061	Dentate Gyrus
Sae1	0.0748581	-0.126425	0.399419	Dentate Gyrus
Nme6	0.0750473	-0.0621816	0.399945	Dentate Gyrus
Gabarap	0.0750786	-0.070914	0.400032	Dentate Gyrus
Klhl9	0.07512	-0.107295	0.400132	Dentate Gyrus
Aatk	0.0753876	-0.101813	0.400817	Dentate Gyrus
Exoc8	0.0754717	-0.0741774	0.400958	Dentate Gyrus
Srcin1	0.0755063	0.0190745	0.401062	Dentate Gyrus
Mt1	0.0756661	0.183208	0.401453	Dentate Gyrus
Vash2	0.0757332	-0.00677908	0.401663	Dentate Gyrus
Ogfod2	0.0757429	0.0229785	0.401675	Dentate Gyrus
Sema6c	0.0758424	0.00881027	0.401796	Dentate Gyrus
Lonrf2	0.0758651	0.0511269	0.401796	Dentate Gyrus
Herc2	0.0758718	-0.106646	0.401796	Dentate Gyrus
Gpx4	0.0759666	-0.0709923	0.402089	Dentate Gyrus
Tfb2m	0.0761662	0.0316588	0.40255	Dentate Gyrus
Rtn4	0.0762068	-0.136186	0.402683	Dentate Gyrus
Trafd1	0.0762623	-0.0604178	0.402818	Dentate Gyrus
Gtf3c4	0.0763645	-0.10261	0.402899	Dentate Gyrus
Dars	0.0763809	-0.0298435	0.402899	Dentate Gyrus
Smc1a	0.076629	-0.117938	0.403406	Dentate Gyrus
Zbtb8a	0.0767067	0.0776972	0.403757	Dentate Gyrus
Kmt2e	0.0767286	-0.112041	0.403802	Dentate Gyrus
Atf7ip	0.0767623	-0.0962551	0.40392	Dentate Gyrus
Dync1h1	0.076778	-0.0951542	0.403932	Dentate Gyrus
Map1lc3a	0.0769797	0.0380547	0.404274	Dentate Gyrus
Fbxl3	0.0770177	-0.0928409	0.404373	Dentate Gyrus
Slc35c2	0.0770257	0.0666174	0.404373	Dentate Gyrus
Colgalt1	0.0770587	-0.0615426	0.404446	Dentate Gyrus
Bri3	0.0770983	0.0838585	0.404459	Dentate Gyrus
Sirt3	0.0770993	-0.0989828	0.404459	Dentate Gyrus
Mndal	0.0771229	0.111851	0.404503	Dentate Gyrus
Poldip2	0.0773059	-0.0314427	0.405072	Dentate Gyrus
Pgp	0.0773832	-0.0740009	0.405073	Dentate Gyrus
Acot8	0.0775546	0.07049	0.405683	Dentate Gyrus
Umad1	0.0776091	-0.0795965	0.405737	Dentate Gyrus
Gga1	0.0777472	-0.103505	0.40601	Dentate Gyrus
Raf1	0.0778294	-0.0688223	0.406022	Dentate Gyrus
Rab11fip4	0.0779442	-0.107323	0.406143	Dentate Gyrus
Pde4dip	0.078014	-0.0981531	0.406322	Dentate Gyrus
Cxxc1	0.0781425	-0.0964114	0.406632	Dentate Gyrus
Mospd3	0.0781913	-0.109261	0.406806	Dentate Gyrus
Usp34	0.0782047	-0.0938052	0.406836	Dentate Gyrus
Pcbp1	0.0782503	-0.0419738	0.406926	Dentate Gyrus
Micu3	0.0785501	-0.116858	0.407677	Dentate Gyrus
Rnmt	0.0785906	0.0925692	0.407817	Dentate Gyrus
Xpo1	0.0786392	-0.0914588	0.407817	Dentate Gyrus
Dram2	0.0786645	0.0201461	0.407908	Dentate Gyrus
Prkag2	0.0788263	-0.0642073	0.408424	Dentate Gyrus
Tmem237	0.0789731	-0.0840701	0.408709	Dentate Gyrus
Nasp	0.0790497	-0.133065	0.408775	Dentate Gyrus
Necab3	0.0792721	0.123975	0.408939	Dentate Gyrus
Ube2g2	0.0793283	-0.0300645	0.409104	Dentate Gyrus
Cnot2	0.0793349	-0.025299	0.409104	Dentate Gyrus
Uchl3	0.0793718	-0.0593774	0.409214	Dentate Gyrus
Gid4	0.0793982	-0.0182768	0.40929	Dentate Gyrus
Rcan2	0.0794059	0.102923	0.40929	Dentate Gyrus
Uxs1	0.0794096	0.0235967	0.40929	Dentate Gyrus
Sox4	0.0794502	0.03756	0.409399	Dentate Gyrus
Nup50	0.0795359	-0.0737962	0.409574	Dentate Gyrus
Dph3	0.0795992	-0.12326	0.40964	Dentate Gyrus
Kdm4b	0.0796011	-0.069616	0.40964	Dentate Gyrus
Cct8	0.0796967	0.0135344	0.409809	Dentate Gyrus
Pde12	0.0799617	-0.0116878	0.41055	Dentate Gyrus
Rwdd3	0.0801019	0.0839358	0.41085	Dentate Gyrus
Gipc1	0.0802102	-0.108959	0.411139	Dentate Gyrus
Nufip1	0.0802437	-0.0893462	0.411258	Dentate Gyrus
Mrpl35	0.0805108	-0.0925311	0.411653	Dentate Gyrus
Cmc2	0.0805485	0.078509	0.411653	Dentate Gyrus
Ccnjl	0.0805488	-0.0401016	0.411653	Dentate Gyrus
Ccl25	0.0806209	0.0929267	0.411653	Dentate Gyrus
Axin1	0.0806333	-0.113498	0.411653	Dentate Gyrus
Smarcc1	0.0806848	-0.00777331	0.411653	Dentate Gyrus
Man1b1	0.0807018	-0.103122	0.411668	Dentate Gyrus
Tmem208	0.0807284	-0.0560215	0.41168	Dentate Gyrus
Pja2	0.0808783	-0.109096	0.412157	Dentate Gyrus
Cyb561d2	0.080883	0.0283659	0.412157	Dentate Gyrus
Sphk2	0.081096	0.0453704	0.412694	Dentate Gyrus
Tubb4a	0.0810975	-0.118487	0.412694	Dentate Gyrus
Ttc28	0.0811339	-0.0825541	0.412788	Dentate Gyrus
Zfp719	0.081175	0.0532862	0.41293	Dentate Gyrus
Eif3d	0.0812928	-0.104302	0.413183	Dentate Gyrus
Gsr	0.0812933	0.0896474	0.413183	Dentate Gyrus
Timm13	0.0813122	0.0211441	0.413183	Dentate Gyrus
Glod4	0.0813471	-0.016054	0.413183	Dentate Gyrus
Prdm5	0.0815112	-0.0377638	0.413566	Dentate Gyrus
Nenf	0.0816036	0.0485895	0.4138	Dentate Gyrus
Brms1l	0.0816885	0.084155	0.413994	Dentate Gyrus
Zfp932	0.0818394	-0.0857308	0.414204	Dentate Gyrus
Trmt1	0.0819882	-0.0673285	0.414623	Dentate Gyrus
Mkks	0.0821356	0.111917	0.414832	Dentate Gyrus
Nfrkb	0.0822673	-0.0926554	0.41522	Dentate Gyrus
Ppp2r3c	0.0824276	0.0701491	0.415515	Dentate Gyrus
Zfp90	0.0824953	0.0813721	0.415738	Dentate Gyrus
Mllt6	0.0825606	0.0122512	0.415804	Dentate Gyrus
Trub2	0.0826024	-0.0407825	0.415804	Dentate Gyrus
Rem2	0.0826909	-0.122992	0.415817	Dentate Gyrus
Lbh	0.0827208	-0.0592329	0.415926	Dentate Gyrus
Snx27	0.0828696	-0.0915709	0.416245	Dentate Gyrus
Tsen34	0.0830906	-0.0936753	0.4166	Dentate Gyrus
Supt5	0.0831259	-0.0767585	0.416737	Dentate Gyrus
Fam181b	0.0831506	-0.0497995	0.416782	Dentate Gyrus
Gpr162	0.0832518	-0.0674932	0.417036	Dentate Gyrus
Ppil2	0.0832525	-0.0792443	0.417036	Dentate Gyrus
Lancl2	0.0834106	-0.128046	0.417336	Dentate Gyrus
Repin1	0.0834274	-0.105395	0.417381	Dentate Gyrus
Zc4h2	0.0835162	0.0572681	0.417668	Dentate Gyrus
Cdk5r1	0.083536	0.00837113	0.417727	Dentate Gyrus
Dtnbp1	0.0836079	0.0337013	0.418008	Dentate Gyrus
Ndufaf7	0.0836938	-0.0979022	0.418185	Dentate Gyrus
H1fx	0.0837616	-0.0855059	0.418185	Dentate Gyrus
Csnk2a1	0.0839586	0.0133753	0.418686	Dentate Gyrus
Bmyc	0.0841921	0.124534	0.419584	Dentate Gyrus
Csnk1d	0.084296	0.0197707	0.419746	Dentate Gyrus
Nfkbil1	0.0843317	0.0644903	0.419885	Dentate Gyrus
Kxd1	0.0845137	-0.0619231	0.420208	Dentate Gyrus
Oxa1l	0.0847154	0.0610569	0.420753	Dentate Gyrus
Rnf165	0.0847325	0.0908106	0.420753	Dentate Gyrus
Vapa	0.0847442	-0.0227974	0.420753	Dentate Gyrus
Timm50	0.0847652	-0.100136	0.420779	Dentate Gyrus
Megf9	0.0852324	-0.0825996	0.422026	Dentate Gyrus
Tro	0.0852704	0.0941832	0.42207	Dentate Gyrus
Fmr1	0.0854201	0.103686	0.422205	Dentate Gyrus
Snn	0.0854555	0.00840103	0.422205	Dentate Gyrus
Grb2	0.0857437	-0.0765339	0.423022	Dentate Gyrus
Paxbp1	0.0858417	-0.103058	0.423309	Dentate Gyrus
Sema4c	0.0859056	-0.0960616	0.423427	Dentate Gyrus
Ube2a	0.0860785	-0.0834621	0.423749	Dentate Gyrus
Taok1	0.0860817	0.115461	0.423749	Dentate Gyrus
Wdr12	0.086131	-0.0595465	0.423749	Dentate Gyrus
Ralgps2	0.0862078	-0.115866	0.423892	Dentate Gyrus
Mpdu1	0.0865218	0.0270388	0.424536	Dentate Gyrus
Ube2j1	0.0865229	-0.0818611	0.424536	Dentate Gyrus
Cenpt	0.0865311	0.0195311	0.424537	Dentate Gyrus
Gpatch11	0.0867736	0.0913044	0.425176	Dentate Gyrus
Kif21b	0.0868164	-0.00260295	0.425274	Dentate Gyrus
Ss18l1	0.0868299	-0.0842229	0.425274	Dentate Gyrus
Ndufs3	0.0870901	0.0431328	0.426018	Dentate Gyrus
Eif1b	0.0871521	0.0633702	0.426079	Dentate Gyrus
Nktr	0.0874239	-0.117981	0.42651	Dentate Gyrus
Ddx3x	0.0875379	0.0921272	0.426909	Dentate Gyrus
Riok3	0.0875682	0.0033736	0.426991	Dentate Gyrus
Lonp2	0.0877986	-0.0157339	0.427748	Dentate Gyrus
Bbc3	0.0878567	0.0939616	0.427913	Dentate Gyrus
Cct7	0.0879892	0.056321	0.428327	Dentate Gyrus
Rilpl2	0.0880009	0.0558288	0.428327	Dentate Gyrus
Ebna1bp2	0.0880287	0.0430783	0.428327	Dentate Gyrus
Lrrtm2	0.088042	0.0497018	0.428327	Dentate Gyrus
Tatdn2	0.0882543	-0.0543363	0.428826	Dentate Gyrus
Marcksl1	0.0882543	-0.0561476	0.428826	Dentate Gyrus
Rab34	0.0882911	0.1389	0.428829	Dentate Gyrus
Mia3	0.0883641	0.0404153	0.429005	Dentate Gyrus
Lamtor2	0.0884024	-0.0821736	0.429073	Dentate Gyrus
Ndufb7	0.0885112	-0.0352279	0.429165	Dentate Gyrus
Ulk1	0.0885398	-0.103768	0.429165	Dentate Gyrus
Sel1l	0.0888536	-0.0249046	0.429886	Dentate Gyrus
Asb13	0.0889151	-0.0682144	0.430066	Dentate Gyrus
Ten1	0.0894028	0.0902288	0.430939	Dentate Gyrus
Tprkb	0.0895142	0.026642	0.431054	Dentate Gyrus
Zfp386	0.0895313	-0.147217	0.431054	Dentate Gyrus
Mt3	0.0896415	0.0536144	0.431221	Dentate Gyrus
Crls1	0.0896419	-0.0835478	0.431221	Dentate Gyrus
Lonp1	0.0896993	-0.0958459	0.431367	Dentate Gyrus
Ddx39	0.0900394	-0.105686	0.432121	Dentate Gyrus
Ntrk3	0.0900702	-0.110082	0.432121	Dentate Gyrus
Ddx24	0.0900815	0.0254904	0.432121	Dentate Gyrus
Scamp1	0.0900816	0.00457465	0.432121	Dentate Gyrus
Rfx3	0.0904814	-0.0135858	0.432903	Dentate Gyrus
Rab3a	0.0908308	0.0761469	0.43367	Dentate Gyrus
Plppr5	0.0908877	0.0922981	0.433751	Dentate Gyrus
Sphkap	0.0909936	-0.0607229	0.434032	Dentate Gyrus
Ppp1r11	0.0911364	-0.0466685	0.434157	Dentate Gyrus
Hnrnpa1	0.0912346	-0.0933304	0.434312	Dentate Gyrus
Grk6	0.0912678	-0.0875279	0.434401	Dentate Gyrus
Stub1	0.0913261	-0.0823861	0.434412	Dentate Gyrus
Ddx19a	0.0913426	-0.0899621	0.434437	Dentate Gyrus
Exosc10	0.0913583	-0.102762	0.434472	Dentate Gyrus
Ppt1	0.0914996	-0.11918	0.434762	Dentate Gyrus
Cpsf2	0.0915151	0.0657885	0.434762	Dentate Gyrus
Fosb	0.0915807	-0.0652828	0.434762	Dentate Gyrus
Klf13	0.0917493	-0.158632	0.435024	Dentate Gyrus
Sssca1	0.0918806	-0.0498151	0.435239	Dentate Gyrus
Tmem9	0.0921676	-0.0822496	0.436052	Dentate Gyrus
Cetn3	0.0921752	0.119114	0.436052	Dentate Gyrus
Tbcd	0.0923787	-0.0896324	0.436422	Dentate Gyrus
Terf1	0.0924805	-0.0907315	0.436592	Dentate Gyrus
Tubgcp5	0.0925654	0.00375778	0.436592	Dentate Gyrus
Nrbp2	0.0926137	-0.0649574	0.436592	Dentate Gyrus
Osgep	0.09274	-0.0892845	0.43681	Dentate Gyrus
Tmem80	0.092755	0.109317	0.43681	Dentate Gyrus
Ypel1	0.0930628	0.118131	0.437365	Dentate Gyrus
Eif3f	0.0931817	0.0424817	0.437471	Dentate Gyrus
Zfp536	0.0931892	-0.102324	0.437471	Dentate Gyrus
Zwint	0.0931984	0.118901	0.437471	Dentate Gyrus
Smim11	0.0932125	-0.0494082	0.437483	Dentate Gyrus
Dcps	0.0934641	-0.0698092	0.437761	Dentate Gyrus
Arfgap2	0.0936957	-0.0530694	0.438142	Dentate Gyrus
Rnasel	0.09379	-0.065095	0.438331	Dentate Gyrus
Klhdc8a	0.0938124	0.0599131	0.438334	Dentate Gyrus
Chchd7	0.0938153	-0.0513491	0.438334	Dentate Gyrus
Psmd10	0.0939183	0.0770114	0.438621	Dentate Gyrus
Trim59	0.0940552	-0.0859361	0.43882	Dentate Gyrus
Arl3	0.0943059	-0.10284	0.439503	Dentate Gyrus
Slc25a46	0.0943885	0.0766405	0.439565	Dentate Gyrus
Mcee	0.0943957	0.0310644	0.439565	Dentate Gyrus
Ndufa10	0.0945169	-0.0562637	0.439945	Dentate Gyrus
Fbxl16	0.0947262	0.0989089	0.440532	Dentate Gyrus
Diexf	0.0947731	0.0158993	0.440569	Dentate Gyrus
Ankrd11	0.0947936	-0.105727	0.440581	Dentate Gyrus
Clasp2	0.094824	-0.100219	0.440589	Dentate Gyrus
Cbx3	0.094944	-0.0725582	0.440849	Dentate Gyrus
Zfand5	0.0953352	0.0885686	0.441695	Dentate Gyrus
Oxct1	0.0953426	-0.112815	0.441695	Dentate Gyrus
Khdrbs1	0.0955554	-0.0615187	0.442245	Dentate Gyrus
Zbtb22	0.0957956	0.0543953	0.442556	Dentate Gyrus
Zfp444	0.0962645	-0.0686048	0.44361	Dentate Gyrus
Klhdc8b	0.0963338	0.0854239	0.443805	Dentate Gyrus
Zcchc8	0.0963784	0.0909734	0.443895	Dentate Gyrus
Ppm1h	0.0964813	-0.094678	0.444053	Dentate Gyrus
Rbm26	0.0965645	-0.0763066	0.444173	Dentate Gyrus
Hspa4	0.0966738	-0.0576007	0.444522	Dentate Gyrus
Clptm1	0.0967734	-0.0315957	0.444787	Dentate Gyrus
Yme1l1	0.0968677	-0.078175	0.444989	Dentate Gyrus
Phldb1	0.0968797	0.00932189	0.445005	Dentate Gyrus
Snrpg	0.0969359	0.0316989	0.445093	Dentate Gyrus
Map4	0.0970532	0.0475296	0.445354	Dentate Gyrus
Tm7sf3	0.097214	0.0822339	0.445608	Dentate Gyrus
Clpp	0.0972899	-0.0598086	0.445629	Dentate Gyrus
Slc39a7	0.0974268	-0.0843304	0.445837	Dentate Gyrus
Metap1	0.0974394	0.00362977	0.445838	Dentate Gyrus
Slc16a2	0.0975041	0.0216344	0.445904	Dentate Gyrus
Hsf1	0.0975147	-0.07565	0.445908	Dentate Gyrus
Arhgef7	0.0977323	0.0930067	0.446276	Dentate Gyrus
Ppa2	0.0977937	0.0664567	0.446358	Dentate Gyrus
Zfp383	0.0978329	0.015116	0.446445	Dentate Gyrus
Ctnnd1	0.0979622	-0.0875185	0.446719	Dentate Gyrus
Ssr1	0.0980024	-0.0431149	0.446719	Dentate Gyrus
Map3k12	0.0980199	-0.042506	0.446737	Dentate Gyrus
Zcchc9	0.098137	0.0768744	0.446938	Dentate Gyrus
Maz	0.0982917	-0.0748803	0.447306	Dentate Gyrus
Trp53	0.0985215	0.0657344	0.447661	Dentate Gyrus
Swi5	0.0987131	-0.0568984	0.448147	Dentate Gyrus
Dexi	0.0988545	0.0715607	0.448489	Dentate Gyrus
Taf10	0.0989728	-0.0431929	0.448731	Dentate Gyrus
Zranb1	0.0989892	0.0154373	0.448739	Dentate Gyrus
Simc1	0.0991421	-0.0886343	0.449172	Dentate Gyrus
Ptov1	0.0993504	-0.0688779	0.449657	Dentate Gyrus
Sbf2	0.0996588	-0.101018	0.450243	Dentate Gyrus
Tyms	0.0996777	-0.0409627	0.450257	Dentate Gyrus
Pdcd11	0.0997122	0.0595116	0.450293	Dentate Gyrus
Pja1	0.0997785	-0.050517	0.450435	Dentate Gyrus
Tubb3	0.0998161	-0.0656146	0.450493	Dentate Gyrus
Ggps1	0.0999922	-0.0784485	0.450926	Dentate Gyrus
Kcnh7	0.100024	0.0897959	0.450934	Dentate Gyrus
Mrps36	0.100069	-0.0945924	0.451038	Dentate Gyrus
Zfp398	0.100088	-0.0409247	0.451038	Dentate Gyrus
Dhx33	0.100092	-0.0543861	0.451038	Dentate Gyrus
Mta1	0.100126	-0.0823862	0.451085	Dentate Gyrus
Anp32a	0.100671	-0.0567853	0.4521	Dentate Gyrus
Slc6a8	0.100835	0.00480274	0.452427	Dentate Gyrus
Pip4k2c	0.100847	-0.0699435	0.452427	Dentate Gyrus
Emc2	0.101018	0.0144036	0.452798	Dentate Gyrus
Nrbf2	0.101139	0.0320534	0.453139	Dentate Gyrus
Nelfa	0.101163	-0.0842653	0.453139	Dentate Gyrus
Tm9sf2	0.101249	0.0507536	0.453214	Dentate Gyrus
Pgbd5	0.101296	-0.0600815	0.453353	Dentate Gyrus
Rbm42	0.101496	-0.0663216	0.453684	Dentate Gyrus
Rhobtb3	0.101535	-0.103208	0.453684	Dentate Gyrus
Ctxn1	0.101594	-0.0194931	0.453684	Dentate Gyrus
Eif2s3x	0.101608	-0.0277652	0.453684	Dentate Gyrus
Ccnt1	0.101834	-0.0262044	0.454236	Dentate Gyrus
Zkscan1	0.101861	-0.0712402	0.454236	Dentate Gyrus
Gpx1	0.102166	-0.103402	0.454789	Dentate Gyrus
Cdk17	0.102182	0.0256635	0.454821	Dentate Gyrus
Cct3	0.102428	-0.107027	0.455381	Dentate Gyrus
Dbt	0.10247	0.0883663	0.455531	Dentate Gyrus
Gclm	0.102655	0.0473743	0.455932	Dentate Gyrus
Rab33a	0.102809	-0.0781528	0.456081	Dentate Gyrus
Dcaf7	0.102988	-0.112424	0.456443	Dentate Gyrus
Lage3	0.103041	0.104933	0.456443	Dentate Gyrus
Tnrc6b	0.103276	-0.0880487	0.456849	Dentate Gyrus
Phc2	0.103328	-0.113068	0.456904	Dentate Gyrus
Eif4g3	0.103588	-0.0835385	0.457266	Dentate Gyrus
Ran	0.103622	0.0389988	0.45728	Dentate Gyrus
Dynlt3	0.103875	0.0651665	0.457971	Dentate Gyrus
Cep164	0.10406	-0.0704458	0.458406	Dentate Gyrus
Rnf103	0.104181	-0.0355486	0.458598	Dentate Gyrus
Rab5b	0.104298	-0.0264519	0.458925	Dentate Gyrus
Scoc	0.104315	0.0591709	0.458927	Dentate Gyrus
Rnf115	0.104415	0.0715481	0.459099	Dentate Gyrus
Btf3	0.104434	0.0649922	0.459099	Dentate Gyrus
Ilf2	0.104442	-0.0694037	0.459099	Dentate Gyrus
Zfp120	0.104548	-0.110453	0.45933	Dentate Gyrus
Pde1b	0.104676	-0.0531159	0.459345	Dentate Gyrus
Tnpo3	0.104679	-0.103282	0.459345	Dentate Gyrus
Mark3	0.10491	-0.0789146	0.459787	Dentate Gyrus
Tmed9	0.105053	0.0895666	0.460145	Dentate Gyrus
Ubc	0.105318	-0.0717745	0.460611	Dentate Gyrus
Dnajc2	0.105472	-0.0187454	0.460903	Dentate Gyrus
Dcx	0.105505	0.0466335	0.460903	Dentate Gyrus
U2surp	0.105535	-0.0162375	0.460926	Dentate Gyrus
Elavl2	0.105764	-0.0103122	0.461431	Dentate Gyrus
Gpat4	0.105839	-0.0267383	0.461571	Dentate Gyrus
Atp6v1d	0.106022	0.0242399	0.461893	Dentate Gyrus
Mcl1	0.106594	-0.0845667	0.462957	Dentate Gyrus
Sap18	0.106695	-0.076245	0.463218	Dentate Gyrus
Slc25a25	0.10674	-0.0590814	0.463218	Dentate Gyrus
Plxna2	0.106815	-0.0101949	0.463218	Dentate Gyrus
Setd2	0.107031	-0.0313671	0.463445	Dentate Gyrus
Crmp1	0.107044	-0.0664213	0.463445	Dentate Gyrus
Opa1	0.107267	-0.0657675	0.463715	Dentate Gyrus
Smarce1	0.107275	-0.108646	0.463715	Dentate Gyrus
Pcyox1	0.1073	0.102728	0.463715	Dentate Gyrus
Scp2	0.107446	0.00954246	0.464	Dentate Gyrus
Klhl2	0.107467	-0.0868155	0.464044	Dentate Gyrus
Gtf2f1	0.107643	-0.0688672	0.464504	Dentate Gyrus
Sergef	0.10776	-0.105351	0.464584	Dentate Gyrus
Natd1	0.107769	-0.0827508	0.464584	Dentate Gyrus
Hmgcr	0.108187	-0.0534242	0.46533	Dentate Gyrus
Rap2b	0.108193	0.00999132	0.46533	Dentate Gyrus
Pak3	0.108228	-0.108132	0.465408	Dentate Gyrus
Cadm4	0.108303	-0.0847865	0.465536	Dentate Gyrus
Acvr2b	0.108477	-0.0274033	0.46594	Dentate Gyrus
Glmp	0.108488	-0.0832685	0.46594	Dentate Gyrus
Aip	0.108612	-0.0850455	0.466195	Dentate Gyrus
Gna12	0.108889	-0.125184	0.466819	Dentate Gyrus
Kti12	0.108927	-0.0112094	0.466856	Dentate Gyrus
Sympk	0.109116	-0.00435348	0.467329	Dentate Gyrus
Mfsd6	0.109136	-0.0852701	0.467376	Dentate Gyrus
Eef1e1	0.109287	-0.0665898	0.467646	Dentate Gyrus
Stam	0.109349	0.0790124	0.467734	Dentate Gyrus
Hmces	0.109428	-0.0962695	0.467906	Dentate Gyrus
Cacfd1	0.109455	-0.0122735	0.467942	Dentate Gyrus
Srrm2	0.109468	-0.129635	0.467942	Dentate Gyrus
Polr3h	0.1096	-0.0684988	0.468149	Dentate Gyrus
Zfp428	0.109644	-0.0176366	0.468153	Dentate Gyrus
Fam71e1	0.109692	0.0730846	0.468288	Dentate Gyrus
Lsm3	0.109969	-0.0400013	0.468806	Dentate Gyrus
Fam214b	0.110011	0.0115995	0.468806	Dentate Gyrus
Snrpa	0.110073	-0.0930307	0.468888	Dentate Gyrus
Nell1	0.110089	-0.114023	0.468919	Dentate Gyrus
Fbxo3	0.110233	0.0985198	0.469345	Dentate Gyrus
Angel2	0.110322	-0.0415968	0.469461	Dentate Gyrus
F8a	0.1106	0.0513924	0.469942	Dentate Gyrus
Csrp2	0.110835	-0.0898183	0.470181	Dentate Gyrus
Gphn	0.110847	0.0489794	0.470181	Dentate Gyrus
Iah1	0.110855	-0.0641087	0.470181	Dentate Gyrus
Zc3h18	0.111115	-0.0902421	0.470616	Dentate Gyrus
Ist1	0.11127	-0.100951	0.470796	Dentate Gyrus
Dusp6	0.111544	0.0318806	0.471106	Dentate Gyrus
Med16	0.111566	-0.0485365	0.471124	Dentate Gyrus
Rnf181	0.111783	-0.0597152	0.471514	Dentate Gyrus
Zfp87	0.112018	0.0661165	0.472203	Dentate Gyrus
Ube3c	0.112308	-0.12602	0.472752	Dentate Gyrus
Cdc37	0.112342	0.0784994	0.47282	Dentate Gyrus
Tmx1	0.11236	0.0589807	0.472834	Dentate Gyrus
Mtf1	0.11239	-0.0345657	0.472834	Dentate Gyrus
Zbtb12	0.11248	0.0616439	0.472877	Dentate Gyrus
Capn2	0.112672	-0.0640863	0.473158	Dentate Gyrus
Rbpj	0.112743	-0.0869662	0.473229	Dentate Gyrus
Gfod2	0.112752	-0.109518	0.473229	Dentate Gyrus
Narf	0.112789	-0.0723268	0.473308	Dentate Gyrus
Fam168b	0.11285	0.0544309	0.473423	Dentate Gyrus
Gls	0.112869	-0.0380548	0.473423	Dentate Gyrus
Clstn2	0.112922	-0.0746317	0.473492	Dentate Gyrus
Hist1h4i	0.113171	0.123273	0.473902	Dentate Gyrus
Bloc1s4	0.113246	0.0203213	0.474065	Dentate Gyrus
Bscl2	0.113281	0.0927701	0.474121	Dentate Gyrus
Nmnat2	0.113358	-0.11443	0.474274	Dentate Gyrus
Lamtor3	0.113371	0.0474259	0.474274	Dentate Gyrus
Atp6v1g1	0.113507	0.0414157	0.474336	Dentate Gyrus
Ppip5k2	0.113546	0.0398775	0.474336	Dentate Gyrus
Mettl9	0.113586	-0.0906774	0.474388	Dentate Gyrus
Ddit3	0.113636	-0.0097922	0.474388	Dentate Gyrus
Stau2	0.113647	-0.108341	0.474397	Dentate Gyrus
Ndufa13	0.113679	0.0182584	0.474463	Dentate Gyrus
Cd47	0.113852	0.0308349	0.47471	Dentate Gyrus
Sltm	0.113867	-0.113687	0.47471	Dentate Gyrus
Apex1	0.113884	-0.0409388	0.47471	Dentate Gyrus
Nle1	0.113912	-0.0511724	0.474794	Dentate Gyrus
Tceal3	0.11396	-0.00365048	0.474878	Dentate Gyrus
Nipsnap3b	0.113976	0.111649	0.474878	Dentate Gyrus
Ube2w	0.114057	-0.090088	0.475049	Dentate Gyrus
Matr3	0.114063	0.0469654	0.475049	Dentate Gyrus
Dicer1	0.114074	-0.0315195	0.475051	Dentate Gyrus
Copg1	0.114307	0.0236002	0.47538	Dentate Gyrus
Pop4	0.114344	0.00675965	0.47542	Dentate Gyrus
Enah	0.114565	-0.126314	0.475794	Dentate Gyrus
Ufc1	0.114854	0.0263877	0.476303	Dentate Gyrus
Sec31a	0.115213	0.037233	0.476981	Dentate Gyrus
Tbc1d4	0.115251	-0.0408735	0.476991	Dentate Gyrus
Tbc1d17	0.11566	-0.0973368	0.477656	Dentate Gyrus
Scaper	0.11582	0.0320057	0.477813	Dentate Gyrus
Tpp2	0.115863	-0.0834226	0.477813	Dentate Gyrus
Mapk8ip2	0.115864	-0.0894179	0.477813	Dentate Gyrus
Ywhae	0.115897	0.0536316	0.477845	Dentate Gyrus
Tomm40l	0.115907	0.0265306	0.477846	Dentate Gyrus
Stard3	0.116045	-0.00182466	0.477997	Dentate Gyrus
Sf3b2	0.116064	-0.000551847	0.477997	Dentate Gyrus
Rae1	0.116126	-0.135157	0.477997	Dentate Gyrus
Myo9a	0.116135	-0.0471466	0.477997	Dentate Gyrus
Stx1b	0.116196	0.0348453	0.477997	Dentate Gyrus
Bag4	0.116329	-0.0939975	0.478199	Dentate Gyrus
Bbx	0.116505	-0.0727595	0.478675	Dentate Gyrus
Ap4s1	0.116864	0.104543	0.479335	Dentate Gyrus
Rnf112	0.117135	-0.0372734	0.479841	Dentate Gyrus
Tceal5	0.117145	-0.0108833	0.479841	Dentate Gyrus
Igsf8	0.117262	0.0849357	0.479926	Dentate Gyrus
Adgra3	0.117401	-0.0583286	0.480051	Dentate Gyrus
Cnrip1	0.117441	-0.0157352	0.480088	Dentate Gyrus
Abcd3	0.117622	0.0974627	0.480312	Dentate Gyrus
Srsf9	0.117638	-0.0588525	0.480312	Dentate Gyrus
Rpf2	0.117717	-0.0464058	0.480312	Dentate Gyrus
Cnih3	0.117851	-0.10182	0.480556	Dentate Gyrus
Hsp90aa1	0.11802	0.0612407	0.480716	Dentate Gyrus
Wsb1	0.118085	-0.101483	0.480716	Dentate Gyrus
Qrich1	0.118207	0.00643494	0.480716	Dentate Gyrus
Pgs1	0.118265	-0.0829541	0.480842	Dentate Gyrus
Usp4	0.118412	0.029975	0.481084	Dentate Gyrus
Lta4h	0.118999	0.0188712	0.482338	Dentate Gyrus
Zfp513	0.119012	-0.0695681	0.482338	Dentate Gyrus
Kif3a	0.119045	-0.108461	0.482338	Dentate Gyrus
Frmd5	0.119067	-0.0528125	0.482351	Dentate Gyrus
Psph	0.119665	-0.0693942	0.483753	Dentate Gyrus
Atrn	0.119784	-0.0281477	0.483891	Dentate Gyrus
Exosc2	0.119815	-0.0655045	0.483891	Dentate Gyrus
Hint2	0.119864	0.0560943	0.483894	Dentate Gyrus
Tbck	0.120055	-0.0544036	0.484194	Dentate Gyrus
Nova2	0.120086	-0.0823532	0.484235	Dentate Gyrus
Klf16	0.12011	-0.0618658	0.484271	Dentate Gyrus
Btbd2	0.120238	0.0618028	0.484477	Dentate Gyrus
Taz	0.120497	0.107069	0.484708	Dentate Gyrus
Coa7	0.120759	0.118393	0.485324	Dentate Gyrus
Mdh2	0.120794	-0.0896344	0.485354	Dentate Gyrus
Suclg1	0.120844	-0.0376999	0.485412	Dentate Gyrus
Socs7	0.120851	-0.11234	0.485412	Dentate Gyrus
Dusp26	0.120988	0.06407	0.485765	Dentate Gyrus
Ndufc2	0.12132	0.0523206	0.486128	Dentate Gyrus
Fam136a	0.121421	-0.0663586	0.486377	Dentate Gyrus
Uqcrfs1	0.121425	0.0260577	0.486377	Dentate Gyrus
Cd1d1	0.121459	-0.0391365	0.486409	Dentate Gyrus
Cbfa2t2	0.121665	-0.0885372	0.486824	Dentate Gyrus
Clvs1	0.121729	-0.0608637	0.486899	Dentate Gyrus
Anapc15	0.12185	0.0588348	0.487233	Dentate Gyrus
Arfgef1	0.122019	-0.0828339	0.487382	Dentate Gyrus
Btg1	0.122022	0.0732175	0.487382	Dentate Gyrus
Dlgap4	0.122074	-0.125349	0.487455	Dentate Gyrus
Paf1	0.122261	0.00210747	0.487651	Dentate Gyrus
Agfg1	0.122276	-0.120829	0.487651	Dentate Gyrus
Irf2bp2	0.122432	-0.0964987	0.487979	Dentate Gyrus
Prrc2a	0.122633	-0.0982275	0.488302	Dentate Gyrus
Hdgf	0.122849	-0.0240383	0.488833	Dentate Gyrus
Neto2	0.122974	-0.0634845	0.488959	Dentate Gyrus
Lrrc7	0.122982	-0.0850254	0.488959	Dentate Gyrus
Zfp566	0.123137	-0.0757181	0.489208	Dentate Gyrus
Sec22a	0.1233	-0.0524674	0.489634	Dentate Gyrus
Sh3glb2	0.123786	-0.0819623	0.490578	Dentate Gyrus
Ado	0.12379	0.0233893	0.490578	Dentate Gyrus
Nrp2	0.12382	0.0392388	0.490578	Dentate Gyrus
Irf2bp1	0.12383	-0.0998915	0.490578	Dentate Gyrus
Hmox2	0.123887	0.056665	0.490682	Dentate Gyrus
Yif1a	0.123912	-0.0294975	0.490705	Dentate Gyrus
Hbs1l	0.124168	-0.036756	0.491248	Dentate Gyrus
Gna13	0.124254	0.0657784	0.491248	Dentate Gyrus
Nono	0.124347	-0.0664309	0.491383	Dentate Gyrus
Ncoa5	0.12436	-0.0615045	0.491383	Dentate Gyrus
Stk3	0.124428	0.0693584	0.491427	Dentate Gyrus
Arhgap35	0.124591	-0.090068	0.491816	Dentate Gyrus
Ap2m1	0.124727	-0.0935935	0.492109	Dentate Gyrus
Elf2	0.124804	-0.00922833	0.492166	Dentate Gyrus
App	0.12488	0.0955028	0.492298	Dentate Gyrus
Tor1b	0.124948	-0.0635056	0.492504	Dentate Gyrus
Kbtbd7	0.125069	-0.0671651	0.492674	Dentate Gyrus
Pex19	0.125079	-0.102505	0.492678	Dentate Gyrus
Rprm	0.12518	-0.105857	0.492821	Dentate Gyrus
Tmem41b	0.125331	0.00974009	0.493048	Dentate Gyrus
Ppme1	0.125357	-0.0103187	0.493079	Dentate Gyrus
Arl16	0.125391	0.0828185	0.493138	Dentate Gyrus
Armcx1	0.125488	0.0993114	0.4933	Dentate Gyrus
Fbll1	0.125527	-0.0813123	0.493333	Dentate Gyrus
Ogdh	0.125755	-0.0994336	0.493581	Dentate Gyrus
Utp6	0.12589	-0.0603911	0.493784	Dentate Gyrus
Rpgrip1	0.126095	-0.0916433	0.494074	Dentate Gyrus
Tmem248	0.126159	0.0639406	0.494216	Dentate Gyrus
Hbp1	0.126551	-0.00287678	0.49505	Dentate Gyrus
Cdk7	0.126676	-0.0877402	0.495398	Dentate Gyrus
Sdhd	0.126944	-0.0246438	0.496117	Dentate Gyrus
Imp3	0.126963	0.0595232	0.496158	Dentate Gyrus
Atg4b	0.127151	-0.0874126	0.496308	Dentate Gyrus
Mxd4	0.127161	-0.0477606	0.496308	Dentate Gyrus
Mios	0.1272	0.0175874	0.496308	Dentate Gyrus
Stk25	0.12739	-0.0840084	0.496677	Dentate Gyrus
Ctps	0.127834	-0.0817292	0.497477	Dentate Gyrus
Sh3bp1	0.127866	0.0609739	0.497559	Dentate Gyrus
Nfkbib	0.127992	-0.0379464	0.497869	Dentate Gyrus
Gabrg2	0.127995	0.0161365	0.497869	Dentate Gyrus
Grik2	0.128439	-0.0901943	0.498472	Dentate Gyrus
Dcakd	0.12847	-0.0782736	0.498472	Dentate Gyrus
Cmc1	0.128502	-0.0465616	0.498534	Dentate Gyrus
Zfp414	0.128625	0.0482258	0.498864	Dentate Gyrus
Gpn1	0.128744	-0.0381779	0.498998	Dentate Gyrus
Ak2	0.128875	2.85e-05	0.499189	Dentate Gyrus
Baz2b	0.128884	-0.0491533	0.499189	Dentate Gyrus
Imp4	0.129055	-0.0829756	0.499562	Dentate Gyrus
Setx	0.129298	-0.0516855	0.499656	Dentate Gyrus
Ints3	0.129326	-0.0769479	0.499656	Dentate Gyrus
Fbxo45	0.129403	-0.0828033	0.499656	Dentate Gyrus
Rbm18	0.1295	-0.104934	0.499844	Dentate Gyrus
Parp2	0.129575	-0.0679057	0.499996	Dentate Gyrus
Cbll1	0.129617	0.0527322	0.500005	Dentate Gyrus
Smox	0.129666	-0.0915721	0.500084	Dentate Gyrus
Dnaaf2	0.129711	-0.0568453	0.500156	Dentate Gyrus
Cebpzos	0.129719	0.0507153	0.500156	Dentate Gyrus
Psmb5	0.129787	-0.0983365	0.50027	Dentate Gyrus
Ik	0.129844	-0.0617512	0.500335	Dentate Gyrus
Hacd2	0.130031	-0.0343493	0.500576	Dentate Gyrus
Panx1	0.13004	0.0461951	0.500576	Dentate Gyrus
Zfp800	0.130061	0.0784019	0.500576	Dentate Gyrus
Pgpep1	0.130093	-0.058728	0.500602	Dentate Gyrus
Stox2	0.130255	0.00968545	0.50097	Dentate Gyrus
Rabgap1l	0.130564	0.0411765	0.501542	Dentate Gyrus
Ly6e	0.130588	-0.0913788	0.501598	Dentate Gyrus
Wdr82	0.130725	0.0499243	0.501716	Dentate Gyrus
Mmaa	0.130751	0.0637981	0.501716	Dentate Gyrus
Rnaset2b	0.130782	-0.0802242	0.501725	Dentate Gyrus
Sugp2	0.130968	-0.0722167	0.502113	Dentate Gyrus
Smim12	0.131027	0.023333	0.502187	Dentate Gyrus
Terf2	0.131037	-0.0885546	0.502187	Dentate Gyrus
Adrm1	0.131044	-0.0473405	0.502187	Dentate Gyrus
Cpa2	0.13126	0.145933	0.502449	Dentate Gyrus
Azin1	0.131268	0.015698	0.502449	Dentate Gyrus
Glt8d1	0.131272	0.00833254	0.502449	Dentate Gyrus
Snrnp25	0.131357	0.0659709	0.502636	Dentate Gyrus
Prkd3	0.131778	0.051522	0.503213	Dentate Gyrus
Sbsn	0.131787	0.0939883	0.503213	Dentate Gyrus
Pcgf2	0.131932	0.0221234	0.503334	Dentate Gyrus
Wdr47	0.131953	-0.00255512	0.503363	Dentate Gyrus
Ctsa	0.131987	-0.0240023	0.503398	Dentate Gyrus
Usp19	0.13213	-0.129761	0.503654	Dentate Gyrus
Sar1b	0.13223	-0.0833572	0.503842	Dentate Gyrus
Nadk	0.132256	-0.0999083	0.503842	Dentate Gyrus
Adcyap1r1	0.132286	-0.0975371	0.503885	Dentate Gyrus
Spryd7	0.132321	-0.062614	0.503915	Dentate Gyrus
Txnip	0.132494	-0.154903	0.504058	Dentate Gyrus
Atp5h	0.13252	0.0297496	0.504058	Dentate Gyrus
Zfp704	0.132529	-0.0863833	0.504058	Dentate Gyrus
Ssr4	0.132618	0.108878	0.504137	Dentate Gyrus
Mrpl19	0.132885	-0.0702615	0.504647	Dentate Gyrus
Rab33b	0.133031	0.0757228	0.504794	Dentate Gyrus
Mtif2	0.13306	-0.0649012	0.504794	Dentate Gyrus
Glyr1	0.133274	-0.0803207	0.505146	Dentate Gyrus
Chchd1	0.133535	0.120319	0.505659	Dentate Gyrus
Sertad2	0.133574	0.0270248	0.505703	Dentate Gyrus
Mageh1	0.133625	-0.0698881	0.505862	Dentate Gyrus
Fbxo9	0.133658	0.0449207	0.505885	Dentate Gyrus
Fbxl18	0.133806	-0.0737219	0.506137	Dentate Gyrus
Arrdc3	0.133808	-0.0440345	0.506137	Dentate Gyrus
Ddx55	0.133815	0.0946064	0.506137	Dentate Gyrus
Xab2	0.133923	0.0362945	0.506306	Dentate Gyrus
Ift43	0.134088	-0.0370335	0.506549	Dentate Gyrus
Syncrip	0.134183	-0.0503712	0.506549	Dentate Gyrus
Rabep1	0.13444	0.0856971	0.507136	Dentate Gyrus
Trappc1	0.134697	-0.034145	0.507457	Dentate Gyrus
Swt1	0.134741	0.131206	0.507501	Dentate Gyrus
Pik3r1	0.134908	-0.0645416	0.507767	Dentate Gyrus
Nom1	0.135009	-0.00707171	0.507802	Dentate Gyrus
Mrpl32	0.135067	0.0457819	0.507918	Dentate Gyrus
Deaf1	0.13519	0.0821179	0.50814	Dentate Gyrus
Rab40c	0.135209	-0.00276181	0.50814	Dentate Gyrus
Bdp1	0.135239	0.0514315	0.50814	Dentate Gyrus
Zfp251	0.135376	-0.0643707	0.508351	Dentate Gyrus
Rnf113a2	0.135745	-0.0623406	0.508872	Dentate Gyrus
Clip2	0.135816	-0.0927675	0.509017	Dentate Gyrus
Taf1b	0.135981	0.0245612	0.509249	Dentate Gyrus
Xpo6	0.136003	-0.079783	0.509249	Dentate Gyrus
Anapc13	0.136116	-0.0665005	0.509531	Dentate Gyrus
Smarcd1	0.136174	0.0545252	0.509618	Dentate Gyrus
Tmsb15b1	0.136659	-0.0710731	0.509888	Dentate Gyrus
Bet1l	0.13689	0.0682933	0.510234	Dentate Gyrus
Sub1	0.136907	-0.0475127	0.510234	Dentate Gyrus
Clec2l	0.13729	-0.10128	0.510981	Dentate Gyrus
Plpp1	0.137383	-0.0063604	0.511145	Dentate Gyrus
Usp38	0.137509	-0.0696692	0.511436	Dentate Gyrus
Atp11b	0.137587	-0.0613557	0.511543	Dentate Gyrus
Zfr2	0.13767	-0.0632827	0.511543	Dentate Gyrus
Prpf4	0.137845	0.0254128	0.511969	Dentate Gyrus
Capns1	0.138077	-0.102838	0.512398	Dentate Gyrus
Xpo7	0.138217	-0.0704625	0.512415	Dentate Gyrus
Tex261	0.138267	-0.109161	0.512427	Dentate Gyrus
Ptx3	0.138279	0.0803768	0.512427	Dentate Gyrus
Exoc2	0.138298	-0.0606975	0.512427	Dentate Gyrus
Usb1	0.138401	-0.0787976	0.512667	Dentate Gyrus
Rabggta	0.138472	-0.0715681	0.512859	Dentate Gyrus
Celf5	0.138672	-0.066274	0.513278	Dentate Gyrus
Sap30	0.138769	-0.073744	0.513567	Dentate Gyrus
Gde1	0.138775	-0.0599821	0.513567	Dentate Gyrus
Gpbp1	0.138789	0.068089	0.513567	Dentate Gyrus
B4galt2	0.138894	-0.0782404	0.513729	Dentate Gyrus
Fip1l1	0.138958	0.0511635	0.513835	Dentate Gyrus
Rnf38	0.139054	-0.0810197	0.514046	Dentate Gyrus
Tex10	0.139213	0.054581	0.514158	Dentate Gyrus
Marcks	0.139255	0.0909434	0.514158	Dentate Gyrus
Ift81	0.139265	-0.064758	0.514158	Dentate Gyrus
Skp1a	0.139307	0.0761139	0.514158	Dentate Gyrus
Ranbp9	0.139372	-0.0798506	0.514207	Dentate Gyrus
Zfp322a	0.139406	0.019336	0.514227	Dentate Gyrus
Htt	0.139408	-0.0957892	0.514227	Dentate Gyrus
Slf1	0.139437	-0.0119331	0.514277	Dentate Gyrus
Rexo1	0.139566	-0.0602405	0.51436	Dentate Gyrus
Pim1	0.140052	-0.0667097	0.515004	Dentate Gyrus
Kdm4a	0.140098	0.046928	0.515012	Dentate Gyrus
St8sia3	0.14021	-0.107768	0.515244	Dentate Gyrus
Adss	0.140942	0.0821148	0.516532	Dentate Gyrus
Atp5d	0.14111	0.0819319	0.516784	Dentate Gyrus
Pole3	0.141158	0.01437	0.516857	Dentate Gyrus
Spns1	0.141182	0.0697687	0.516857	Dentate Gyrus
Tsen2	0.141231	-0.0381403	0.516857	Dentate Gyrus
Chchd4	0.141306	-0.0480495	0.516928	Dentate Gyrus
Dhx15	0.141415	-0.0606468	0.517115	Dentate Gyrus
Csf2ra	0.141481	0.0899808	0.517115	Dentate Gyrus
Crtac1	0.141554	-0.0360754	0.517115	Dentate Gyrus
Mbd6	0.141559	-0.0369784	0.517115	Dentate Gyrus
Guk1	0.14165	-0.0484647	0.517115	Dentate Gyrus
Nabp2	0.141955	-0.026272	0.517411	Dentate Gyrus
Dst	0.142014	-0.0823833	0.517485	Dentate Gyrus
Pgm3	0.142043	-0.0874929	0.517532	Dentate Gyrus
Gna11	0.142317	0.00364498	0.518092	Dentate Gyrus
Commd4	0.142364	0.024494	0.518159	Dentate Gyrus
Adprh	0.14241	-0.0868574	0.518214	Dentate Gyrus
Trrap	0.14267	-0.0162038	0.518628	Dentate Gyrus
Cacng4	0.142725	-0.00409267	0.518686	Dentate Gyrus
Lrp1b	0.142776	-0.064317	0.518768	Dentate Gyrus
Wdr61	0.142899	-0.058166	0.518891	Dentate Gyrus
Mapk8	0.142907	-0.00176899	0.518891	Dentate Gyrus
Ypel4	0.142936	-0.0565499	0.518891	Dentate Gyrus
Rab7	0.142937	-0.000317067	0.518891	Dentate Gyrus
Adamts18	0.142963	-0.0995492	0.518891	Dentate Gyrus
Ndel1	0.143006	-0.0613516	0.518891	Dentate Gyrus
Tsn	0.143191	0.0340651	0.519292	Dentate Gyrus
Ipo5	0.143338	0.083404	0.519459	Dentate Gyrus
Otulin	0.143515	-0.0821051	0.519785	Dentate Gyrus
Pcdh17	0.143749	0.123438	0.519913	Dentate Gyrus
Lhx2	0.143897	-0.095794	0.520271	Dentate Gyrus
Smarca5	0.144155	-0.0875304	0.520451	Dentate Gyrus
Actr1b	0.144206	-0.0770381	0.520452	Dentate Gyrus
Aagab	0.144384	-0.0564958	0.520615	Dentate Gyrus
Casc3	0.144398	-0.0386761	0.520615	Dentate Gyrus
Thap11	0.144432	-0.0053014	0.520615	Dentate Gyrus
St6galnac3	0.144473	-0.0175798	0.520615	Dentate Gyrus
Spcs2	0.144656	-0.0339337	0.520953	Dentate Gyrus
Rsu1	0.14485	-0.066505	0.521372	Dentate Gyrus
Desi2	0.144933	0.0620554	0.521561	Dentate Gyrus
Pin4	0.145012	0.0958703	0.521731	Dentate Gyrus
Commd3	0.145019	-0.0558906	0.521731	Dentate Gyrus
Atox1	0.145188	0.123675	0.521982	Dentate Gyrus
Stx6	0.145497	-0.0624418	0.522703	Dentate Gyrus
H2afy2	0.145563	-0.0861003	0.522757	Dentate Gyrus
Flywch2	0.145572	-0.0774991	0.522757	Dentate Gyrus
Tmem126a	0.145793	-0.0744406	0.523075	Dentate Gyrus
Efr3a	0.145948	0.0307823	0.523366	Dentate Gyrus
Timm17a	0.146073	0.0558955	0.523426	Dentate Gyrus
Cndp2	0.146126	0.0404724	0.523477	Dentate Gyrus
Nlgn2	0.1462	-0.067576	0.523528	Dentate Gyrus
Ahsa2	0.146244	-0.0486629	0.523578	Dentate Gyrus
P4hb	0.146709	0.101446	0.524429	Dentate Gyrus
Podxl	0.14677	-0.0843086	0.524436	Dentate Gyrus
Ipo7	0.146924	-0.107975	0.52469	Dentate Gyrus
Tbc1d9	0.147034	-0.0915236	0.524801	Dentate Gyrus
Cnst	0.147184	0.0409208	0.524995	Dentate Gyrus
Med25	0.14732	-0.0479531	0.525126	Dentate Gyrus
Mettl3	0.14736	-0.050543	0.525162	Dentate Gyrus
Snrk	0.147536	-0.113491	0.525324	Dentate Gyrus
Mb21d2	0.147623	-0.0838366	0.525444	Dentate Gyrus
Tpt1	0.147811	0.0520788	0.525616	Dentate Gyrus
Smim7	0.147827	0.0787498	0.525616	Dentate Gyrus
Oaz2	0.148008	-0.06284	0.525693	Dentate Gyrus
Acd	0.148266	-0.0486796	0.526163	Dentate Gyrus
Cltc	0.148412	-0.0802308	0.526519	Dentate Gyrus
Noct	0.148479	-0.0755168	0.526673	Dentate Gyrus
Pgd	0.148543	0.0416658	0.526765	Dentate Gyrus
Copb1	0.148545	-0.109827	0.526765	Dentate Gyrus
Dnajb1	0.148649	0.119912	0.526896	Dentate Gyrus
Ahsa1	0.148686	0.0469986	0.526896	Dentate Gyrus
Map4k4	0.148712	-0.109324	0.526896	Dentate Gyrus
Ubfd1	0.148794	0.0498927	0.526944	Dentate Gyrus
Trim35	0.149067	-0.10346	0.527231	Dentate Gyrus
Ddx47	0.149145	-0.0846587	0.527231	Dentate Gyrus
Agpat1	0.149154	-0.0842221	0.527231	Dentate Gyrus
Jkamp	0.149171	-0.0996077	0.527231	Dentate Gyrus
Pnkd	0.149232	-0.0360756	0.527299	Dentate Gyrus
Dguok	0.149358	-0.0728902	0.527359	Dentate Gyrus
Nr2c2ap	0.149459	0.0207041	0.527444	Dentate Gyrus
Tk2	0.149694	-0.0684989	0.527852	Dentate Gyrus
Ppp1r18	0.149807	-0.0866724	0.527925	Dentate Gyrus
Hnrnpk	0.149938	-0.0878094	0.528246	Dentate Gyrus
Eftud2	0.15024	-0.0191039	0.528816	Dentate Gyrus
Ctr9	0.150404	0.0160275	0.529191	Dentate Gyrus
Sin3a	0.150459	-0.0667743	0.529225	Dentate Gyrus
Celf1	0.150476	-0.100154	0.529225	Dentate Gyrus
Usp50	0.150538	-0.0763387	0.52941	Dentate Gyrus
Prelid1	0.15079	0.0455035	0.529734	Dentate Gyrus
Acot9	0.150832	0.0708012	0.529738	Dentate Gyrus
Dcp2	0.150964	0.012668	0.529819	Dentate Gyrus
Tnrc18	0.151089	-0.0592015	0.529977	Dentate Gyrus
Fance	0.151354	-0.07083	0.530448	Dentate Gyrus
Zfp317	0.151678	-0.00563725	0.530935	Dentate Gyrus
Vstm2l	0.151683	-0.106796	0.530935	Dentate Gyrus
Rdh14	0.151776	0.0536299	0.531122	Dentate Gyrus
Eri3	0.151928	-0.075183	0.531303	Dentate Gyrus
Hp1bp3	0.151966	-0.0901973	0.531391	Dentate Gyrus
Mrps33	0.152007	-0.0189305	0.531391	Dentate Gyrus
Fbxw5	0.152253	0.0234988	0.531807	Dentate Gyrus
Cops7b	0.152435	-0.0440561	0.532164	Dentate Gyrus
Arpc3	0.152584	-0.0583698	0.532275	Dentate Gyrus
Coro1b	0.152761	-0.0369936	0.53267	Dentate Gyrus
Maml3	0.152847	-0.0772123	0.532682	Dentate Gyrus
Sdcbp	0.152973	-0.00162417	0.532848	Dentate Gyrus
Ndufv2	0.153003	-0.06194	0.532864	Dentate Gyrus
Spg7	0.153354	-0.0618377	0.533376	Dentate Gyrus
Arfgap1	0.15342	-0.0614258	0.533445	Dentate Gyrus
Samd8	0.153502	0.0622297	0.533546	Dentate Gyrus
Aldh18a1	0.153525	-0.0329389	0.533578	Dentate Gyrus
Gorab	0.153611	-0.00297304	0.533698	Dentate Gyrus
Camk2b	0.153872	-0.019112	0.534118	Dentate Gyrus
Gins1	0.154013	-0.0502175	0.534341	Dentate Gyrus
Abcf2	0.154233	-0.075198	0.53473	Dentate Gyrus
Trim44	0.154374	0.00165868	0.534976	Dentate Gyrus
Gaa	0.154532	-0.0468661	0.535183	Dentate Gyrus
Ncs1	0.154674	-0.127616	0.535257	Dentate Gyrus
Dhx40	0.154864	-0.0532266	0.5354	Dentate Gyrus
Ptp4a3	0.154867	-0.00227188	0.5354	Dentate Gyrus
Cmip	0.155288	0.0783383	0.535908	Dentate Gyrus
Sh3bp5l	0.15553	-0.0621004	0.536154	Dentate Gyrus
Nipbl	0.156096	0.0438111	0.537162	Dentate Gyrus
Glud1	0.156172	-0.0405491	0.537251	Dentate Gyrus
Gpr19	0.15619	0.01268	0.537251	Dentate Gyrus
Fam192a	0.15625	-0.0806489	0.537344	Dentate Gyrus
Cse1l	0.156385	-0.0787964	0.537461	Dentate Gyrus
Clcc1	0.156455	-0.00116716	0.537601	Dentate Gyrus
Tspyl2	0.156499	-0.00118499	0.537601	Dentate Gyrus
Vim	0.156591	0.0191938	0.537611	Dentate Gyrus
Rpn2	0.156787	-0.0611662	0.53797	Dentate Gyrus
Mycn	0.156818	0.029748	0.537972	Dentate Gyrus
Smad1	0.157091	-0.126805	0.538394	Dentate Gyrus
Coro2b	0.157335	-0.0634108	0.538666	Dentate Gyrus
Kif2a	0.157437	0.045318	0.538805	Dentate Gyrus
Atf4	0.157581	0.0335341	0.538954	Dentate Gyrus
Srf	0.157775	-0.0746637	0.539362	Dentate Gyrus
Tmem151b	0.157991	-0.0835618	0.539727	Dentate Gyrus
Cntn2	0.158105	-0.0424974	0.539957	Dentate Gyrus
Parl	0.158113	-0.0669791	0.539957	Dentate Gyrus
Rcor3	0.15812	0.0647767	0.539957	Dentate Gyrus
Rbm22	0.158247	0.104266	0.540098	Dentate Gyrus
Stx5a	0.158616	0.0130709	0.540608	Dentate Gyrus
Pqbp1	0.15863	-0.041737	0.54062	Dentate Gyrus
Eef1a1	0.158739	0.0227937	0.540723	Dentate Gyrus
Akap8l	0.158772	-0.0866193	0.540723	Dentate Gyrus
Pcbp4	0.158797	-0.0600458	0.540723	Dentate Gyrus
Tmem30a	0.15888	-0.0523076	0.54076	Dentate Gyrus
Trak1	0.158905	-0.0480842	0.54076	Dentate Gyrus
Mrpl48	0.159038	-0.0625818	0.54076	Dentate Gyrus
Snx24	0.15909	-0.07038	0.54076	Dentate Gyrus
Helz	0.159098	0.0858261	0.54076	Dentate Gyrus
Tm9sf4	0.159119	-0.0705088	0.54076	Dentate Gyrus
Bmp1	0.159136	-0.0538026	0.54076	Dentate Gyrus
Txlna	0.159508	0.00496577	0.541277	Dentate Gyrus
Zfp101	0.1596	0.115418	0.541434	Dentate Gyrus
Map3k7	0.15963	-0.0133264	0.54149	Dentate Gyrus
Eif5b	0.15977	-0.0543944	0.541706	Dentate Gyrus
Pard3	0.159843	-0.0389202	0.541775	Dentate Gyrus
Soga1	0.159877	-0.0422027	0.541775	Dentate Gyrus
Tspyl4	0.15991	0.011067	0.541775	Dentate Gyrus
Rhno1	0.160006	-0.0517842	0.541933	Dentate Gyrus
Tnpo2	0.16011	0.0601688	0.541939	Dentate Gyrus
Cmas	0.160181	-0.0532978	0.541939	Dentate Gyrus
[truncated: 51,027 more rows]
