# Supplementary material for: Neurodevelopmental deficits and cell-type-specific transcriptomic perturbations in a mouse model of HNRNPU haploinsufficiency
Source: PLoS Genet. 2023 Oct 2;19(10):e1010952. doi: 10.1371/journal.pgen.1010952 (PMC10569524; doi:10.1371/journal.pgen.1010952)
Supplement: S4 Table — (XLS) [file pgen.1010952.s014.xls]

## Sheet: supplemental_table_4
gene	p_val	avg_log2FC	FDR	celltype
Tmsb10	9.64e-29	-0.353576	4.49e-25	L5/6
Lsm7	6.92e-19	-0.404828	1.7e-15	L5/6
Hmgn2	1.79e-15	-0.405232	2.78e-12	L5/6
Dynlt1a	1.75e-12	-0.207111	1.89e-09	L5/6
Polr2l	1.89e-11	-0.333333	1.84e-08	L5/6
Tuba1a	1.04e-10	0.260875	9.51e-08	L5/6
Tubb2b	2.27e-10	0.230383	1.88e-07	L5/6
Tubb3	2.6e-10	0.235124	2.12e-07	L5/6
Tubb5	1.57e-09	0.260244	1.07e-06	L5/6
Gstp1	4.99e-09	-0.187084	2.94e-06	L5/6
Actg1	7.98e-09	0.210764	4.47e-06	L5/6
Dynlt1f	3.81e-08	-0.201478	1.81e-05	L5/6
Psma6	3.98e-08	0.273845	1.87e-05	L5/6
Hnrnpu	1.44e-07	-0.242703	5.38e-05	L5/6
Slc25a4	4.18e-07	0.202231	0.00013691	L5/6
Dynll1	5.5e-07	-0.157723	0.000174025	L5/6
Macf1	1.21e-06	-0.253812	0.000340248	L5/6
Haghl	1.76e-06	0.224778	0.000462078	L5/6
Sfpq	1.93e-06	-0.181797	0.000501882	L5/6
Fam177a	6.64e-06	0.307374	0.00143764	L5/6
Ccdc85b	7.7e-06	-0.149743	0.00156861	L5/6
Hnrnph1	8.01e-06	-0.207831	0.00160739	L5/6
Ppp2r5c	9.01e-06	-0.169984	0.00174006	L5/6
Vps8	9.81e-06	0.199965	0.00182524	L5/6
Usp50	1.1e-05	-0.269196	0.00198462	L5/6
Celf2	1.32e-05	-0.168274	0.002294	L5/6
Ppp1ca	1.39e-05	0.161884	0.00238836	L5/6
Mllt3	1.78e-05	-0.25207	0.00291814	L5/6
Trib2	1.81e-05	-0.221274	0.0029551	L5/6
Camk2n1	2.15e-05	-0.276946	0.00338835	L5/6
Gap43	2.71e-05	0.123232	0.00399456	L5/6
Hsp90aa1	2.72e-05	0.174838	0.00399578	L5/6
Hsp90ab1	3.2e-05	0.145186	0.00450815	L5/6
Prdx1	3.3e-05	0.209518	0.00462858	L5/6
Brinp3	3.82e-05	-0.242412	0.00516219	L5/6
Hivep2	4e-05	-0.260208	0.00536643	L5/6
Gnas	4.18e-05	0.126052	0.00557726	L5/6
Psmd6	4.88e-05	0.20732	0.00619937	L5/6
Eif3k	5.71e-05	0.190099	0.00701276	L5/6
Snap47	6.52e-05	0.176717	0.00778041	L5/6
Rbm3	7.86e-05	0.153975	0.00891579	L5/6
Nrep	8.22e-05	-0.208327	0.00924035	L5/6
Atp2b4	8.53e-05	-0.156854	0.0094933	L5/6
Tubb4b	8.73e-05	0.169678	0.00965709	L5/6
Igsf21	8.74e-05	-0.202974	0.00965709	L5/6
Ginm1	0.000116165	0.101202	0.0121475	L5/6
Phf20l1	0.000120236	-0.125215	0.0124612	L5/6
Eno1	0.000124373	-0.241536	0.0128282	L5/6
Wwc1	0.000128381	-0.188309	0.0130439	L5/6
Nr4a2	0.00012948	-0.448686	0.0131269	L5/6
Lin7c	0.000140449	-0.189421	0.013995	L5/6
Lman2l	0.000141016	-0.160886	0.0140215	L5/6
Eefsec	0.000146022	-0.10777	0.0143962	L5/6
Sugt1	0.000162287	0.103841	0.0155779	L5/6
Eid2	0.000162696	-0.184403	0.0155779	L5/6
Sbk1	0.000170074	-0.159997	0.0160859	L5/6
Gria2	0.000176567	-0.165364	0.0165653	L5/6
Uchl1	0.000181523	0.126071	0.0168603	L5/6
Pnmal2	0.000184975	-0.16866	0.0169776	L5/6
Myt1l	0.000186876	-0.197942	0.0170847	L5/6
Trio	0.00018938	-0.177947	0.0172796	L5/6
Prdx2	0.00019153	0.12338	0.0173736	L5/6
Cuedc2	0.000207496	0.101509	0.0186149	L5/6
Daam1	0.000219847	-0.114345	0.0193896	L5/6
Psma4	0.000237064	0.160865	0.0206197	L5/6
Psmd7	0.000263106	0.111831	0.0222724	L5/6
Hist1h2ap	0.000280048	-0.136839	0.0231014	L5/6
Ubb	0.00028049	0.174195	0.0231014	L5/6
Cct4	0.000288137	0.197341	0.0234555	L5/6
Eif2s2	0.000288318	0.138671	0.0234555	L5/6
Thra	0.000294045	-0.121578	0.0235962	L5/6
Cdk5	0.00031542	0.160688	0.0250902	L5/6
Stmn2	0.00031827	0.0843679	0.0252306	L5/6
Fbrsl1	0.000331765	-0.141312	0.0260783	L5/6
Dcx	0.000336583	-0.20577	0.0263894	L5/6
Cct5	0.000355712	0.228307	0.0275691	L5/6
Mdh1	0.00036356	0.174576	0.0279635	L5/6
Cep170	0.000368614	-0.169451	0.0281099	L5/6
Zfp292	0.000369528	0.0770085	0.0281099	L5/6
Gapdh	0.000371236	0.115204	0.0281353	L5/6
Tmsb15b2	0.000379009	-0.147824	0.0286312	L5/6
Ppa1	0.00039221	0.181938	0.0294372	L5/6
Cops5	0.000400072	0.159124	0.029979	L5/6
Ddx46	0.000409931	-0.161166	0.0303753	L5/6
Lcmt1	0.00041744	0.178886	0.030736	L5/6
Psmd4	0.000419098	0.174371	0.0308093	L5/6
Agpat4	0.000457244	-0.126738	0.0327377	L5/6
Pcna	0.000460927	0.145631	0.0329161	L5/6
Slc25a5	0.000478192	0.191611	0.0335498	L5/6
Pitpna	0.000503406	0.159575	0.0348445	L5/6
Marcks	0.000510283	-0.133629	0.0350229	L5/6
Mepce	0.000519828	0.0927363	0.0354799	L5/6
Sf1	0.000521592	-0.212479	0.0354883	L5/6
Hist1h2bc	0.000524782	0.247101	0.0355461	L5/6
Cdh2	0.000529345	-0.216829	0.0356993	L5/6
Tia1	0.000551721	-0.102283	0.0366768	L5/6
Mrpl47	0.00058028	0.128226	0.0381395	L5/6
Rab3a	0.000624473	0.137632	0.0400955	L5/6
Nap1l1	0.000644672	-0.0330992	0.0410947	L5/6
Atp5o	0.000662407	0.122701	0.0416983	L5/6
Gsk3b	0.000664894	-0.185402	0.0416983	L5/6
Nutf2	0.000677439	0.190033	0.0421443	L5/6
Cct7	0.000716923	0.159846	0.0438263	L5/6
Tbr1	0.000717661	-0.133412	0.0438263	L5/6
Tcp1	0.000760317	0.203068	0.0456242	L5/6
Ccnt2	0.000760828	-0.148	0.0456242	L5/6
Pde6d	0.000808554	-0.171842	0.0472186	L5/6
Gnai2	0.000810505	0.187649	0.0472186	L5/6
Vdac3	0.000829136	0.166196	0.0478104	L5/6
Cct8	0.000848949	0.209717	0.0483537	L5/6
Tcea1	0.000863462	-0.0845464	0.0487034	L5/6
Sp4	0.000872657	-0.108184	0.0489846	L5/6
Sec61g	0.000892067	-0.0246565	0.0495363	L5/6
Morf4l1	0.000945066	0.0855905	0.0514359	L5/6
Otud6b	0.000949323	-0.130261	0.0515819	L5/6
Naca	0.000964972	0.105613	0.0521533	L5/6
Ctsb	0.000986431	0.143878	0.0530666	L5/6
Smarcc2	0.00104887	-0.164211	0.055527	L5/6
Cggbp1	0.00106351	-0.167413	0.0560468	L5/6
Fam219a	0.00106657	-0.169756	0.0561006	L5/6
Ndufa1	0.00107044	-0.188573	0.0561006	L5/6
Psmb4	0.00109065	0.13963	0.0569613	L5/6
Tshz3	0.00114995	-0.173682	0.0593259	L5/6
Npm1	0.00116874	0.143986	0.059844	L5/6
2021-03-08	0.00120395	-0.100604	0.0611625	L5/6
Ppia	0.00121392	0.0547639	0.0614674	L5/6
Timm50	0.00122249	0.139966	0.0618177	L5/6
Txndc9	0.00126937	0.158737	0.0633108	L5/6
Tpgs2	0.0012925	0.15869	0.0639843	L5/6
Polr3k	0.00132945	0.0835182	0.0653483	L5/6
Tubb2a	0.00133417	0.13106	0.0654897	L5/6
Tuba1b	0.00133752	0.147877	0.0655512	L5/6
Atp5b	0.0013487	0.153993	0.0657646	L5/6
Eif4a1	0.00135107	0.160824	0.0657646	L5/6
C2cd5	0.00141741	-0.155441	0.068193	L5/6
Nudt16	0.00143413	0.141058	0.0687255	L5/6
Hist3h2a	0.00143553	0.24536	0.0687255	L5/6
Clta	0.00143993	0.126389	0.0688652	L5/6
Nnat	0.00144221	-0.153374	0.0689035	L5/6
Tfg	0.00146666	0.135822	0.0695714	L5/6
Jakmip2	0.00147978	-0.187723	0.0699799	L5/6
Cbr1	0.0014886	0.124605	0.0702615	L5/6
Rfx3	0.00150351	-0.142104	0.0707424	L5/6
Actl6b	0.00151193	0.18198	0.0709952	L5/6
Eif2ak1	0.00153678	0.140809	0.0714357	L5/6
Trim46	0.00154181	-0.159367	0.0714609	L5/6
Nrp1	0.00154465	0.136352	0.0715213	L5/6
Eif4a3	0.00157286	0.149572	0.0723953	L5/6
Ak6	0.00158426	-0.151302	0.0726856	L5/6
Zc2hc1a	0.00159479	0.00674901	0.0726856	L5/6
Nsmce1	0.00162686	0.137699	0.0737072	L5/6
Basp1	0.00162941	-0.105055	0.0737072	L5/6
Eif2b3	0.00162988	0.123762	0.0737072	L5/6
Snap25	0.00166906	-0.181143	0.075114	L5/6
Ppp2ca	0.00173178	0.148929	0.0768957	L5/6
Rap2b	0.00174043	-0.0752698	0.0769127	L5/6
Lsamp	0.00178629	-0.182213	0.0783441	L5/6
Atp5c1	0.00179677	0.136351	0.0785815	L5/6
Ttc3	0.00180928	0.107331	0.0788323	L5/6
Stmn3	0.00183245	0.0606021	0.0795509	L5/6
Adh5	0.0018403	0.136153	0.0797129	L5/6
Chchd6	0.00187212	0.13238	0.0805895	L5/6
Map4k3	0.00194189	-0.0727577	0.0825118	L5/6
Ppp3ca	0.00194391	-0.196055	0.0825118	L5/6
Ubl4a	0.00194515	0.143083	0.0825118	L5/6
Jun	0.00196599	0.301133	0.0829613	L5/6
Brix1	0.00197855	0.120326	0.0833968	L5/6
Rufy3	0.00204095	-0.174819	0.0853979	L5/6
Aup1	0.00204274	0.0494567	0.0853979	L5/6
Kitl	0.00204524	-0.172073	0.0853979	L5/6
Rnf165	0.00209116	-0.126562	0.086498	L5/6
Mrpl17	0.00218773	0.127049	0.0888341	L5/6
Kazn	0.0021957	-0.165502	0.0890801	L5/6
Dnajc14	0.0022399	-0.104638	0.0902913	L5/6
Atp5f1	0.00235863	0.13058	0.0939706	L5/6
Zcrb1	0.00240886	0.117162	0.0955618	L5/6
Rwdd1	0.00243367	0.133949	0.0959028	L5/6
Asns	0.00246874	0.140885	0.0966508	L5/6
Rraga	0.0025331	0.133886	0.098066	L5/6
Stag2	0.00256397	-0.167202	0.0987678	L5/6
Rab14	0.00257598	0.158769	0.0990665	L5/6
Ptprd	0.00265173	-0.168945	0.101154	L5/6
Fnbp1l	0.00265896	-0.110647	0.101171	L5/6
Ank	0.00269907	-0.111719	0.101981	L5/6
Zranb2	0.0027833	-0.016394	0.103597	L5/6
Gnb2	0.00278486	0.108449	0.103597	L5/6
Psmg1	0.00278505	0.128424	0.103597	L5/6
Eif3m	0.00294699	0.179023	0.107519	L5/6
Ggct	0.00294969	0.131023	0.107519	L5/6
Slc4a8	0.00295287	-0.100184	0.107519	L5/6
Map2	0.00303809	-0.155192	0.109508	L5/6
Nudt5	0.00309628	0.105782	0.110662	L5/6
Dlg2	0.00312459	-0.156555	0.111162	L5/6
Pigp	0.0032183	0.156263	0.113668	L5/6
Mex3b	0.00332936	-0.171948	0.116575	L5/6
Tnrc18	0.00336546	-0.1296	0.11718	L5/6
Napa	0.00336678	0.171366	0.11718	L5/6
Pdcd11	0.0033882	-0.135403	0.117815	L5/6
Ddx18	0.00341151	0.147256	0.118382	L5/6
Gpcpd1	0.00344539	-0.121272	0.119291	L5/6
Epb41l1	0.00346849	-0.101861	0.11968	L5/6
Ndn	0.00352894	0.119174	0.121177	L5/6
Spcs2	0.00359055	0.0546901	0.122585	L5/6
Ccdc115	0.0036282	0.0826818	0.123174	L5/6
Cdkn1c	0.0036374	0.17198	0.123174	L5/6
Sox11	0.00363875	-0.0708143	0.123174	L5/6
Spen	0.00365313	-0.0729561	0.123363	L5/6
Mrpl21	0.00366524	0.113178	0.123508	L5/6
Panx1	0.00367137	0.122516	0.123508	L5/6
Slf1	0.00371732	-0.136332	0.124627	L5/6
Commd3	0.00374971	-0.13044	0.125327	L5/6
St6gal2	0.00376	-0.124791	0.125425	L5/6
Taf10	0.00384649	0.142463	0.127594	L5/6
Vps50	0.00392007	-0.136048	0.129099	L5/6
Tmem169	0.00397488	-0.0962123	0.130459	L5/6
Eif3j1	0.00404348	-0.112654	0.132119	L5/6
Pcdh9	0.00407851	-0.183054	0.132652	L5/6
Anp32a	0.00409584	0.068842	0.132912	L5/6
Uqcr10	0.00421052	-0.139008	0.135219	L5/6
Wipf3	0.00423826	-0.0972206	0.135594	L5/6
Arfrp1	0.00423969	0.130825	0.135594	L5/6
Spag7	0.00425485	0.0773989	0.135892	L5/6
Uqcrc1	0.00429096	0.138664	0.136577	L5/6
Gde1	0.0043371	0.0966101	0.137481	L5/6
Eif3e	0.00435108	0.165891	0.13755	L5/6
Ndrg3	0.00438033	0.130758	0.137793	L5/6
Ccdc90b	0.00438368	-0.0519376	0.137793	L5/6
Eef1a1	0.00471057	0.119053	0.144293	L5/6
Fcf1	0.00471473	0.107606	0.144293	L5/6
Emc4	0.00478647	0.0625264	0.145198	L5/6
Vta1	0.00482075	0.142212	0.145763	L5/6
Ndufa3	0.00487412	-0.115943	0.14652	L5/6
Eif3g	0.00496367	0.161418	0.147697	L5/6
Atp6v0a1	0.00496725	-0.117807	0.147697	L5/6
Fgfr1	0.00499193	0.116711	0.148336	L5/6
R3hdm2	0.00501716	-0.13431	0.148827	L5/6
Mphosph8	0.00502502	0.115878	0.148844	L5/6
Drg1	0.00502927	0.0919578	0.148875	L5/6
Mrps36	0.00505289	0.146739	0.149166	L5/6
Caln1	0.00505831	-0.180109	0.149166	L5/6
Mmp16	0.00509801	-0.109854	0.14975	L5/6
Hspa5	0.00509968	-0.179728	0.14975	L5/6
Tubgcp2	0.00510472	0.105146	0.14975	L5/6
Zbtb18	0.00513828	-0.176029	0.150123	L5/6
Kmt2c	0.00516028	-0.0983399	0.150289	L5/6
Cd63	0.00519102	0.0908123	0.150786	L5/6
Arpc2	0.00527436	0.107355	0.152162	L5/6
Pdrg1	0.00527954	-0.124247	0.15217	L5/6
Anks1b	0.00535857	-0.149781	0.153167	L5/6
Tbc1d7	0.0054108	0.0915639	0.153998	L5/6
Trappc1	0.00556635	0.131428	0.156026	L5/6
Eif4g3	0.00580314	-0.188719	0.158545	L5/6
Stmn1	0.00581457	0.0462183	0.158602	L5/6
Srsf3	0.0058223	-0.0943713	0.158681	L5/6
Azin1	0.00583793	-0.168081	0.158867	L5/6
Grm5	0.00606371	-0.206738	0.161794	L5/6
Ndufs2	0.0062366	0.127818	0.163992	L5/6
Mapre2	0.00624829	-0.00438163	0.163992	L5/6
Pebp1	0.00625692	0.084357	0.164089	L5/6
Ldb2	0.00625905	0.123386	0.164089	L5/6
Rnf6	0.0063323	-0.0719226	0.16508	L5/6
Mef2a	0.00634417	-0.132014	0.165296	L5/6
Snrpa1	0.00647015	0.0187864	0.167734	L5/6
Ube2e3	0.00649044	0.130487	0.167967	L5/6
Stradb	0.00653186	-0.114358	0.168336	L5/6
Agps	0.00656953	-0.0787433	0.168899	L5/6
Rnd2	0.00658094	0.181904	0.169005	L5/6
Srrd	0.00665161	0.11756	0.170005	L5/6
Atrx	0.00674259	-0.141079	0.171096	L5/6
Vdac1	0.00678618	0.113553	0.17172	L5/6
Myo18a	0.00693756	-0.116461	0.173871	L5/6
Rnf111	0.00694524	-0.115416	0.173871	L5/6
Gramd1a	0.00699208	-0.076894	0.174274	L5/6
Rae1	0.00703759	0.12021	0.174867	L5/6
Psmd2	0.00704177	0.129398	0.174867	L5/6
Fyco1	0.0070837	-0.118967	0.175044	L5/6
Gtpbp2	0.00712171	-0.153444	0.175531	L5/6
Srrm3	0.0071319	-0.036383	0.175689	L5/6
Eif4a2	0.00717802	0.149922	0.176541	L5/6
Pdia4	0.00719855	-0.108981	0.176862	L5/6
Ccdc88a	0.00739395	0.0533961	0.179786	L5/6
Mrpl41	0.00741852	0.0431972	0.179803	L5/6
Nudt21	0.00741869	0.151344	0.179803	L5/6
Cltc	0.00749349	-0.137349	0.180954	L5/6
Lpl	0.00756832	-0.172622	0.181726	L5/6
Actb	0.00763006	0.169295	0.182549	L5/6
Tmcc1	0.00765024	-0.157357	0.18275	L5/6
Rbm27	0.00774222	-0.108388	0.184149	L5/6
Hipk1	0.00775015	-0.0896884	0.184191	L5/6
Rbfox2	0.00776535	-0.161822	0.18427	L5/6
Plxnc1	0.00788168	-0.0732729	0.185728	L5/6
Pa2g4	0.00788822	0.145847	0.185728	L5/6
Ckb	0.0078927	0.118327	0.185728	L5/6
Ift57	0.00790254	0.101207	0.185815	L5/6
Fyn	0.00790634	0.125967	0.185815	L5/6
Tcp11l2	0.00793572	-0.0848317	0.186036	L5/6
Slc25a3	0.00798268	0.145661	0.186674	L5/6
Csmd1	0.00798301	-0.109513	0.186674	L5/6
Ndufa11	0.00809941	0.0903211	0.188429	L5/6
Xpnpep1	0.00820717	0.0973656	0.189912	L5/6
Cdk2ap1	0.00827599	-0.158676	0.191002	L5/6
Plppr5	0.00833136	0.0994268	0.191184	L5/6
Dmap1	0.00851702	0.0954658	0.193426	L5/6
Pfkp	0.00858418	-0.148071	0.194194	L5/6
Ube2i	0.00876839	0.140241	0.19674	L5/6
Cplx2	0.00877394	-0.152351	0.19674	L5/6
Mt1	0.00881383	-0.0323515	0.19705	L5/6
Ssr4	0.00882052	0.118913	0.19705	L5/6
Mrps18b	0.00884236	0.10007	0.197443	L5/6
Snrpd3	0.00890118	0.109649	0.198375	L5/6
Mvk	0.00901227	0.0935615	0.200208	L5/6
Sdf2	0.00901532	-0.135209	0.200208	L5/6
Dgcr6	0.00906921	0.134993	0.201061	L5/6
Podxl2	0.00911872	-0.112461	0.20187	L5/6
Eif4g2	0.00913379	-0.117465	0.201915	L5/6
Zfp711	0.00919079	-0.0833807	0.202535	L5/6
Plgrkt	0.00924422	0.0931136	0.203102	L5/6
Fos	0.00945184	0.168117	0.206591	L5/6
Rtn1	0.00947636	0.0915589	0.206835	L5/6
Prmt1	0.00951401	0.141231	0.207091	L5/6
Pdzd11	0.00956875	0.120255	0.207296	L5/6
Fkbp3	0.00969921	0.13799	0.209182	L5/6
Calm1	0.00975849	0.0592564	0.20965	L5/6
Ppm1b	0.00983234	0.0889091	0.210386	L5/6
Ddt	0.00997216	0.0973182	0.212669	L5/6
Hspd1	0.010018	0.116531	0.213256	L5/6
Adprh	0.0100338	0.0484547	0.213495	L5/6
Srr	0.0100767	0.0785929	0.213978	L5/6
Sec13	0.010126	0.112882	0.214086	L5/6
Actr10	0.0101898	0.125399	0.214849	L5/6
Sucla2	0.0102353	0.127952	0.215418	L5/6
Cd200	0.0102656	-0.130934	0.215762	L5/6
Ap4s1	0.0103809	-0.102703	0.217108	L5/6
Atp5g1	0.010577	0.0517833	0.218491	L5/6
Msantd2	0.0105902	0.081713	0.218491	L5/6
Mycbp2	0.0106111	-0.137067	0.218583	L5/6
Fryl	0.0106885	-0.124441	0.219593	L5/6
Arl8a	0.0108915	0.0941714	0.222	L5/6
Vdac2	0.0108983	0.119377	0.222017	L5/6
Cct3	0.0109371	0.14219	0.22254	L5/6
Gpx4	0.0110133	-0.0337268	0.223606	L5/6
Clmp	0.0110494	0.119422	0.223846	L5/6
Dmxl1	0.0111561	-0.0999276	0.225273	L5/6
Tceal5	0.0111634	0.0992736	0.225273	L5/6
Epc2	0.0112276	-0.086622	0.225747	L5/6
Fbxw9	0.0112354	0.115867	0.225747	L5/6
Adss	0.011395	0.109439	0.227578	L5/6
Ndufb11	0.0114429	0.0129899	0.228019	L5/6
Nxph3	0.0115204	-0.0532891	0.228512	L5/6
Atf6b	0.0115806	0.0985628	0.229219	L5/6
Rala	0.011878	0.0900457	0.232581	L5/6
Gsto1	0.0118932	0.145783	0.232729	L5/6
Cacnb4	0.0119347	-0.128305	0.233152	L5/6
Pspc1	0.0119705	0.112536	0.233362	L5/6
Prrc2c	0.0120403	-0.11844	0.234331	L5/6
Idh3g	0.0121255	0.127551	0.235103	L5/6
Vps37b	0.0122113	0.0980477	0.235981	L5/6
Cgref1	0.0122179	0.0391541	0.236011	L5/6
Nf1	0.0124379	-0.106898	0.23804	L5/6
Cnot6	0.0126088	-0.145203	0.239166	L5/6
Hspa8	0.0126125	0.220451	0.239166	L5/6
Dlg3	0.0126972	-0.105062	0.239752	L5/6
Mapre1	0.0127485	0.0669287	0.24008	L5/6
Ankrd11	0.0127873	-0.146767	0.240255	L5/6
Rabif	0.0127955	0.0721519	0.240255	L5/6
Glrx2	0.0128046	0.10804	0.240255	L5/6
Emc8	0.012805	-0.136658	0.240255	L5/6
Ptms	0.0128293	-0.110285	0.240376	L5/6
Pcbp1	0.0128564	0.0976368	0.24043	L5/6
Klf9	0.0128778	-0.127507	0.24043	L5/6
Epha3	0.0129118	-0.0932035	0.240624	L5/6
Serp2	0.0129274	-0.141569	0.240655	L5/6
Psmb2	0.0130459	0.10677	0.24176	L5/6
Psmb6	0.0131069	0.0909335	0.24204	L5/6
Arl2	0.0131507	0.0955485	0.242383	L5/6
Btf3	0.0131587	0.0844888	0.242383	L5/6
Phax	0.0132504	0.105663	0.242835	L5/6
R3hdm1	0.0132521	-0.139734	0.242835	L5/6
Cwf19l2	0.0132984	-0.0998461	0.243327	L5/6
Rab30	0.0133046	-0.0639956	0.243327	L5/6
Abi1	0.0133948	-0.074123	0.244081	L5/6
2021-09-03	0.013398	-0.178245	0.244081	L5/6
Dip2c	0.0134169	-0.0895562	0.244092	L5/6
Klk8	0.0134178	-0.0959123	0.244092	L5/6
Psma2	0.0134336	0.0778378	0.244208	L5/6
Psmd8	0.0135332	0.111033	0.244851	L5/6
Hsp90b1	0.0136793	0.139209	0.246491	L5/6
Fubp1	0.0139507	-0.0984247	0.248538	L5/6
Cox5a	0.0140597	0.0752752	0.249525	L5/6
Tada1	0.0140912	0.10746	0.249726	L5/6
Taok1	0.0141439	-0.119894	0.25002	L5/6
Creb1	0.014224	-0.128129	0.250423	L5/6
Uqcrc2	0.0143077	0.112733	0.250965	L5/6
Fau	0.014317	-0.063517	0.250965	L5/6
Chd1	0.014403	0.108335	0.251967	L5/6
Gstm5	0.0144107	0.13793	0.252006	L5/6
Prpf38a	0.0144717	0.100511	0.252788	L5/6
Sec11a	0.0145137	0.0944884	0.253236	L5/6
Ptov1	0.0145459	0.151078	0.25361	L5/6
Tenm3	0.0146272	-0.105007	0.254643	L5/6
Eef1g	0.0146659	0.13661	0.255221	L5/6
Phf20	0.0147637	0.1217	0.256541	L5/6
Pygo1	0.0147993	-0.0651464	0.256643	L5/6
Puf60	0.0148237	0.114868	0.256643	L5/6
Dnajb1	0.0148248	0.082119	0.256643	L5/6
Rnf115	0.0149405	0.0776798	0.257593	L5/6
Pick1	0.0151615	0.0847222	0.259479	L5/6
Sbds	0.0152711	0.0755949	0.260589	L5/6
Tbc1d24	0.0152915	-0.101984	0.260737	L5/6
Isca1	0.0154839	0.0730451	0.262076	L5/6
Ldha	0.0154939	0.101577	0.262076	L5/6
Zfp451	0.0159828	0.0136406	0.266383	L5/6
Matr3	0.0160241	-0.115714	0.266881	L5/6
Timm17a	0.016107	0.0758373	0.267304	L5/6
Gstz1	0.0162513	0.0633298	0.268188	L5/6
Tomm6	0.0162722	-0.136537	0.268188	L5/6
Eif3h	0.0164563	0.132789	0.269819	L5/6
Gnao1	0.0164872	-0.133612	0.269938	L5/6
Sdhaf4	0.0165173	-0.105457	0.270043	L5/6
Phf2	0.0165277	-0.0820459	0.270043	L5/6
Polr3d	0.0165733	0.0700193	0.270043	L5/6
Fabp5	0.016586	0.058374	0.270043	L5/6
Tarbp2	0.0165928	0.110372	0.270043	L5/6
Ttc9c	0.0166982	-0.0901684	0.270555	L5/6
Lxn	0.0167614	0.0781048	0.271201	L5/6
Kcnq3	0.0167815	-0.0239149	0.271432	L5/6
Ssbp2	0.0170643	0.113125	0.273817	L5/6
Wdr18	0.0171787	0.0760636	0.275179	L5/6
Hadha	0.0171908	-0.101304	0.275183	L5/6
Dynlrb1	0.0171977	0.0734256	0.275198	L5/6
Otud5	0.0172156	0.0749399	0.275295	L5/6
Ccdc186	0.0172566	-0.074063	0.275667	L5/6
Rrp1	0.0173502	0.0754088	0.276586	L5/6
Mpv17l2	0.0174173	0.08175	0.276586	L5/6
Erlec1	0.0174742	0.0941226	0.276862	L5/6
Zmynd19	0.0175367	-0.0107375	0.27741	L5/6
Eid1	0.0176329	0.105033	0.278335	L5/6
Smim15	0.017662	0.0810379	0.278354	L5/6
Iqcb1	0.0177092	0.105516	0.278646	L5/6
Sin3b	0.0178396	0.0528213	0.280171	L5/6
Arl3	0.0180503	0.104936	0.282412	L5/6
Cyfip1	0.0180715	-0.0949648	0.282479	L5/6
Rab24	0.0181196	0.132995	0.28283	L5/6
Ccs	0.0183947	0.0460207	0.284922	L5/6
Ift22	0.0185512	0.0908098	0.286043	L5/6
Psmb1	0.0186112	0.11564	0.286489	L5/6
Ogt	0.0186762	-0.0766538	0.286997	L5/6
Kcnb2	0.0188263	-0.0606338	0.288178	L5/6
Cox20	0.0188806	0.113144	0.288631	L5/6
Mgst3	0.0189154	0.101677	0.288687	L5/6
Acat1	0.0190532	0.119454	0.29003	L5/6
Negr1	0.0191096	-0.202331	0.290413	L5/6
Polb	0.0191493	-0.152484	0.290528	L5/6
Atp5a1	0.0191735	0.114489	0.290719	L5/6
Dapk1	0.0192898	-0.160738	0.291648	L5/6
Eif5	0.019427	0.120052	0.292657	L5/6
Amd1	0.0195118	-0.133913	0.293353	L5/6
Phf6	0.0196356	-0.123166	0.293619	L5/6
Bzw2	0.0196618	0.123677	0.293619	L5/6
Ythdf3	0.0196729	-0.0988523	0.293619	L5/6
Lmnb1	0.0197624	0.140056	0.294374	L5/6
Tpt1	0.0197829	0.06035	0.29449	L5/6
Neto2	0.0199107	-0.158283	0.294884	L5/6
Runx1t1	0.0199655	0.112968	0.295148	L5/6
Smarcb1	0.0200303	0.0966465	0.295902	L5/6
Ube2q1	0.0201963	-0.102276	0.296689	L5/6
Ncoa1	0.0202663	-0.118068	0.297211	L5/6
Snx16	0.0205086	0.0959976	0.298887	L5/6
Ddx39b	0.0205536	0.0107956	0.298982	L5/6
Ubxn2a	0.0206831	-0.07321	0.299784	L5/6
Scamp1	0.0206925	-0.0592819	0.299784	L5/6
Hspa4l	0.0207055	-0.0921831	0.299785	L5/6
Map6	0.0209337	-0.0883535	0.301407	L5/6
Cnppd1	0.0210927	0.116902	0.302559	L5/6
Ttc14	0.0213385	-0.12272	0.304218	L5/6
Fam84a	0.0214696	0.184688	0.305346	L5/6
Snx1	0.0214958	0.0755837	0.305524	L5/6
Hecw1	0.0216067	-0.140478	0.30613	L5/6
Pttg1ip	0.0216747	0.0969293	0.306756	L5/6
Khdrbs1	0.0218927	-0.0936926	0.308687	L5/6
Pnpla8	0.0219691	-0.0881732	0.309101	L5/6
Zfp358	0.0220741	-0.105291	0.310143	L5/6
Lhx2	0.0223544	-0.162383	0.311673	L5/6
Txnrd2	0.0224317	0.0926135	0.311801	L5/6
Tpm1	0.0224662	-0.12797	0.311801	L5/6
Dennd6b	0.0225243	0.0632083	0.312414	L5/6
Txnl4a	0.0227209	0.113189	0.313346	L5/6
Raf1	0.0227895	-0.10905	0.313676	L5/6
Desi2	0.0227924	-0.139658	0.313676	L5/6
Mapt	0.0228846	0.0466621	0.314412	L5/6
Fam155a	0.0229799	-0.0390325	0.315051	L5/6
Rnf220	0.0231847	0.0732031	0.316387	L5/6
Rgs17	0.0231988	-0.111393	0.316398	L5/6
Rere	0.0231992	-0.11293	0.316398	L5/6
Ntrk2	0.0232525	-0.0869766	0.316856	L5/6
Nptn	0.0232892	-0.116988	0.316975	L5/6
Cadm4	0.0233299	-0.0161645	0.317329	L5/6
Gpx7	0.0234649	0.0802449	0.317975	L5/6
Cirbp	0.0235729	0.132777	0.318971	L5/6
Mrpl52	0.02365	0.0414183	0.319643	L5/6
Sart1	0.0239197	0.0453592	0.321132	L5/6
Abhd17b	0.0239521	0.117853	0.321232	L5/6
Tsg101	0.023954	0.111632	0.321232	L5/6
Gar1	0.0239888	0.0717314	0.321292	L5/6
Kcnma1	0.0239996	-0.0847207	0.321292	L5/6
Pbx1	0.0240344	-0.128924	0.321292	L5/6
Trim23	0.0240636	-0.0630011	0.321497	L5/6
Ephb2	0.0242055	-0.100661	0.322837	L5/6
Dock7	0.0242542	-0.0828174	0.323103	L5/6
Sel1l	0.0242601	-0.0475589	0.323103	L5/6
Map1lc3b	0.0243225	0.132705	0.323378	L5/6
Pomgnt1	0.0244415	0.0761329	0.324008	L5/6
Gfpt1	0.024496	-0.034334	0.324273	L5/6
Hnrnpd	0.0245083	-0.131577	0.324273	L5/6
Neurod6	0.0245235	-0.0595096	0.324382	L5/6
Pdcd4	0.0245688	-0.113971	0.324613	L5/6
Cdc42	0.0247337	0.0828657	0.325731	L5/6
Ssbp3	0.0247957	0.115776	0.326129	L5/6
Dnttip2	0.0249555	0.0958644	0.327029	L5/6
Eif3l	0.0250911	0.115359	0.327514	L5/6
Ap3m1	0.0252774	0.0768027	0.329082	L5/6
Ntan1	0.0255391	-0.115812	0.330582	L5/6
Rasgrp2	0.0255694	0.0695901	0.330605	L5/6
Kcnip3	0.0256004	-0.0714687	0.33073	L5/6
Aff4	0.0256604	-0.0993535	0.331229	L5/6
Sf3a1	0.0257785	-0.0497151	0.332017	L5/6
Foxp1	0.0259237	0.150704	0.333149	L5/6
Cntn5	0.0262194	0.15735	0.335191	L5/6
Atp5h	0.0262598	0.0869787	0.335431	L5/6
Wnk1	0.0262971	0.0886844	0.335723	L5/6
Acvr2a	0.0265037	-0.115768	0.33645	L5/6
Wdr74	0.0266507	0.109917	0.337459	L5/6
Ssu72	0.0266591	0.100244	0.337459	L5/6
Ncl	0.0267081	0.128709	0.337635	L5/6
Shprh	0.0269974	-0.101921	0.339198	L5/6
Tpp2	0.0271774	-0.106941	0.340467	L5/6
Rab5b	0.0274439	-0.0918623	0.341829	L5/6
Tigd2	0.0274545	0.0499281	0.34187	L5/6
Rsl24d1	0.0275432	0.0687596	0.342608	L5/6
Zmat5	0.0277049	0.130974	0.343529	L5/6
Ttc33	0.0277205	0.102402	0.343619	L5/6
Igfbp3	0.0277742	-0.129748	0.343822	L5/6
Pou3f1	0.0277871	0.0976429	0.343822	L5/6
Arrdc4	0.0277886	0.0746152	0.343822	L5/6
Ndufb6	0.0278283	0.0513659	0.343992	L5/6
Ywhae	0.0279226	0.0385247	0.34454	L5/6
Ddx6	0.0279972	0.120775	0.34489	L5/6
Eif1b	0.0280386	-0.160886	0.345024	L5/6
Trim8	0.0280514	-0.134381	0.345056	L5/6
Adgrb1	0.0280919	-0.0870835	0.345162	L5/6
Ethe1	0.0280971	-0.0475062	0.345162	L5/6
Gpr161	0.0283862	-0.0713221	0.347063	L5/6
Dlg4	0.0285131	-0.102286	0.348157	L5/6
Hgs	0.0286205	0.0978659	0.348751	L5/6
Akt1	0.0286276	-0.137028	0.348751	L5/6
Eif3f	0.0286611	0.118212	0.348751	L5/6
Mpc2	0.02867	0.00547226	0.348751	L5/6
Smg1	0.0286907	-0.0691184	0.348751	L5/6
Tcf4	0.028719	-0.0882135	0.348751	L5/6
Cox6a1	0.0288206	-0.0924763	0.349437	L5/6
Wdr83os	0.028858	-0.0549648	0.349526	L5/6
U2surp	0.0289142	-0.114609	0.349751	L5/6
Gnl3	0.0289801	0.0946247	0.350184	L5/6
Ptdss2	0.0291106	0.125341	0.351028	L5/6
Madd	0.0292584	-0.131339	0.351683	L5/6
Chst2	0.0294322	-0.0775788	0.352535	L5/6
Cbx1	0.0295362	-0.10231	0.353162	L5/6
Oser1	0.0296651	0.0629693	0.354428	L5/6
Rcan1	0.0297166	0.0612637	0.354436	L5/6
Cbfa2t2	0.0297395	-0.0758772	0.354436	L5/6
Fndc3a	0.029927	-0.0619833	0.354808	L5/6
Phb2	0.0299348	0.114516	0.35481	L5/6
Psmc5	0.030034	0.0731841	0.355353	L5/6
Dynll2	0.0300685	-0.079824	0.355543	L5/6
Pds5b	0.0300796	-0.0455492	0.355543	L5/6
Nkiras2	0.0305009	-0.109449	0.357971	L5/6
Nell2	0.0310433	-0.159839	0.361614	L5/6
Atp2a2	0.0312897	-0.145433	0.36315	L5/6
Mpped1	0.0313596	-0.179733	0.36315	L5/6
Fam174a	0.0313646	0.0792088	0.36315	L5/6
Pcsk1n	0.0313722	0.0769165	0.36315	L5/6
Cisd3	0.0313724	-0.069415	0.36315	L5/6
Rrp7a	0.0314107	-0.0777295	0.363332	L5/6
Mgat4c	0.0314503	-0.11551	0.363515	L5/6
Spast	0.0314808	-0.127855	0.363686	L5/6
Arl4a	0.0319147	0.0727101	0.365522	L5/6
Uqcrb	0.032076	0.0769562	0.366647	L5/6
Nifk	0.0320916	0.0871522	0.366647	L5/6
Rapgef6	0.032292	-0.0831168	0.367762	L5/6
Ybx1	0.0323943	0.0392888	0.368222	L5/6
Nxf1	0.0324565	0.0940232	0.368269	L5/6
Ppp2r3c	0.0325069	0.0568889	0.368496	L5/6
H2afj	0.032703	0.0169851	0.369728	L5/6
Sh3bgrl3	0.0328442	0.0418286	0.370424	L5/6
Syt7	0.0329442	-0.160748	0.371013	L5/6
Xrn2	0.0329533	0.142033	0.371025	L5/6
Caprin1	0.0330009	-0.118917	0.37131	L5/6
Dpysl3	0.0330823	0.040751	0.371765	L5/6
Gabra1	0.0330988	-0.117845	0.371765	L5/6
Rnf157	0.0331542	-0.111902	0.372111	L5/6
Map3k2	0.0331616	-0.0720672	0.372111	L5/6
Trim37	0.0332215	-0.0739961	0.372439	L5/6
Top2b	0.0332285	-0.0951595	0.372439	L5/6
Pcyt2	0.0332684	-0.0335731	0.372501	L5/6
Pgap2	0.033317	-0.088319	0.372729	L5/6
Slc4a3	0.0333542	0.0669281	0.373012	L5/6
Fbxo22	0.0333877	0.112019	0.373118	L5/6
Ythdc1	0.0335059	-0.0927622	0.373921	L5/6
Msrb1	0.033758	-0.0587255	0.375376	L5/6
Mtpn	0.033784	-0.136698	0.375376	L5/6
Ap3b2	0.033815	0.0538662	0.375415	L5/6
Mysm1	0.0339504	-0.0857335	0.376423	L5/6
Chchd3	0.034135	-0.11121	0.377194	L5/6
Bcl9	0.0342202	-0.0704761	0.377569	L5/6
Trim32	0.0342323	0.00288484	0.377569	L5/6
Mdh2	0.0342795	0.10569	0.378001	L5/6
Fbxl19	0.0344113	-0.0815878	0.378376	L5/6
Tox4	0.0344681	-0.111955	0.378376	L5/6
Ebna1bp2	0.0345013	0.0462108	0.37852	L5/6
Csk	0.0345173	0.124395	0.37852	L5/6
Epha5	0.0345381	-0.130783	0.37852	L5/6
Zfp9	0.0345718	-0.0624434	0.378625	L5/6
Enah	0.0345721	-0.0886732	0.378625	L5/6
Rnf214	0.0350607	-0.0909718	0.38164	L5/6
Yars	0.0350951	0.0780285	0.381646	L5/6
Rnd3	0.0351046	0.031372	0.381646	L5/6
Them4	0.0351268	0.0890086	0.381646	L5/6
2021-09-07	0.0353392	0.0942693	0.382513	L5/6
Rph3a	0.0355479	-0.0883291	0.383928	L5/6
Zfp266	0.035567	-0.0139329	0.383928	L5/6
Cnot7	0.0355804	-0.0341102	0.383975	L5/6
Fundc1	0.035682	0.0632279	0.384447	L5/6
Rasa1	0.0357928	-0.0876949	0.385284	L5/6
Zdhhc13	0.0359017	-0.0514852	0.385847	L5/6
Skil	0.035921	-0.0851754	0.385847	L5/6
Fdps	0.0360513	0.0794377	0.386283	L5/6
Cct2	0.0362215	0.119942	0.386591	L5/6
Psma1	0.0362342	0.0994358	0.386591	L5/6
Pafah1b2	0.0362601	-0.055466	0.386735	L5/6
Ppp1r37	0.0365174	-0.104373	0.387985	L5/6
Rpf2	0.0365189	0.0806215	0.387985	L5/6
Nfix	0.0366194	-0.129347	0.38863	L5/6
Gnpda2	0.0369002	-0.0617043	0.389413	L5/6
Msl3l2	0.0369083	-0.0682374	0.389413	L5/6
Pik3r3	0.0369387	-0.0720541	0.389497	L5/6
Ptprk	0.0370703	-0.129596	0.390102	L5/6
Arhgef7	0.0372058	-0.126349	0.390909	L5/6
Gabrg2	0.0372481	-0.113293	0.391177	L5/6
Abhd14a	0.0374378	0.0626885	0.392247	L5/6
Kat8	0.0374435	0.0748185	0.392247	L5/6
Ldhb	0.0374608	0.046542	0.392259	L5/6
Dnajc7	0.0375905	0.107056	0.392849	L5/6
Sf3b2	0.0376847	0.116995	0.393398	L5/6
Prkca	0.0377266	-0.0910116	0.393537	L5/6
Ctsl	0.0378317	0.101806	0.394016	L5/6
Ngrn	0.0378431	0.0445999	0.394046	L5/6
Trim2	0.0379154	-0.10021	0.39436	L5/6
Zpr1	0.0380402	0.0346446	0.394505	L5/6
Scd2	0.0380517	-0.139063	0.394505	L5/6
Med30	0.0382003	0.119513	0.39503	L5/6
Hif1an	0.0386158	-0.0790306	0.396852	L5/6
Itm2b	0.0387194	0.152594	0.397276	L5/6
Supt4a	0.0387243	-0.0234524	0.397276	L5/6
Nsun2	0.0387402	0.0437675	0.397276	L5/6
B4galt2	0.0389258	0.125243	0.397898	L5/6
Fam32a	0.0391183	-0.0671499	0.398321	L5/6
Lmo7	0.0395135	0.0842469	0.400418	L5/6
Ccnc	0.0395532	0.072229	0.400646	L5/6
Dhx32	0.0398074	-0.0748342	0.40221	L5/6
Celf4	0.0398193	-0.108646	0.40221	L5/6
Klc2	0.0398266	-0.106622	0.40221	L5/6
Pitpnc1	0.0398286	-0.133634	0.40221	L5/6
Upp2	0.0398966	-0.0880454	0.402634	L5/6
Rbm17	0.039931	0.107704	0.40272	L5/6
Dctn3	0.0399946	0.0928794	0.402751	L5/6
Slc35b1	0.040071	0.0746015	0.403083	L5/6
Fam57b	0.0400856	-0.0713612	0.403143	L5/6
Tspan4	0.0401877	0.0510641	0.403771	L5/6
Crbn	0.0402045	0.0750523	0.403815	L5/6
Dnaja1	0.040322	0.10467	0.404129	L5/6
Bmyc	0.0405364	-0.0808384	0.405309	L5/6
Sri	0.0407562	-0.15043	0.406318	L5/6
Smarcc1	0.0407786	-0.123724	0.406318	L5/6
Glo1	0.0409614	0.0645481	0.407286	L5/6
Ift43	0.0410158	0.0701731	0.407312	L5/6
Rtca	0.0410277	0.043732	0.407312	L5/6
Tomm34	0.0410486	0.0733068	0.407312	L5/6
Zbtb41	0.0410587	-0.0857984	0.407312	L5/6
Usp9x	0.0410843	-0.117545	0.407312	L5/6
Rhot1	0.0410899	0.0825548	0.407312	L5/6
Msl1	0.0411012	-0.132399	0.407312	L5/6
Lypd6b	0.0411146	-0.100243	0.407312	L5/6
Tbc1d17	0.0411291	0.101751	0.407312	L5/6
Chordc1	0.0411566	-0.0971076	0.407312	L5/6
Gabrb1	0.041241	-0.15774	0.407737	L5/6
Opa1	0.0412496	0.0908646	0.407737	L5/6
Clip3	0.0412521	-0.0968396	0.407737	L5/6
Syt4	0.0413372	-0.165049	0.408318	L5/6
Akap7	0.0415615	-0.118997	0.408966	L5/6
Ndufb4	0.0416062	0.0562032	0.408978	L5/6
Sppl3	0.04185	-0.112344	0.410059	L5/6
Rars	0.0418531	0.0657959	0.410059	L5/6
Asf1a	0.0419011	0.0469578	0.410223	L5/6
Oaz2	0.0420986	-0.112368	0.411213	L5/6
Higd2a	0.0423024	0.056312	0.411624	L5/6
Cstb	0.0424411	-0.110263	0.412049	L5/6
Agap1	0.04247	-0.0903755	0.412158	L5/6
Adgrl2	0.0425526	-0.130753	0.412606	L5/6
Lrrc58	0.0426084	-0.141083	0.412746	L5/6
Tusc2	0.0428061	0.038221	0.413936	L5/6
Nudcd2	0.0428133	0.0835988	0.413936	L5/6
Ier5	0.0428529	0.108566	0.414026	L5/6
Nono	0.0428616	0.115869	0.414026	L5/6
Tspan3	0.0429119	0.0951352	0.414372	L5/6
Mllt11	0.0434361	0.0553382	0.417548	L5/6
Xbp1	0.0434851	-0.146529	0.41774	L5/6
Mrpl54	0.0435306	0.0830533	0.417892	L5/6
Srsf2	0.0435689	-0.0236386	0.417892	L5/6
Synj2bp	0.0436356	-0.0894334	0.418236	L5/6
Fopnl	0.0437195	-0.0805865	0.418437	L5/6
Crym	0.0437953	0.0989722	0.419076	L5/6
Dnm1	0.0438902	-0.0735846	0.419554	L5/6
Bysl	0.0439503	0.0130999	0.419723	L5/6
Tpd52l2	0.0439877	0.113305	0.419781	L5/6
Hist3h2ba	0.0440155	0.105882	0.419781	L5/6
Anapc5	0.0440429	0.113658	0.419806	L5/6
Adcy1	0.0445867	-0.170809	0.421683	L5/6
Pofut2	0.0446741	0.103862	0.421848	L5/6
Nfe2l1	0.0447528	0.0432781	0.422094	L5/6
Rab7	0.0448127	0.0882991	0.422299	L5/6
Birc6	0.0449082	0.0234311	0.422508	L5/6
Nr2f1	0.0452213	-0.231781	0.423356	L5/6
Ap2m1	0.0454633	0.0350814	0.424647	L5/6
Ubp1	0.0454879	-0.0925815	0.424669	L5/6
Frrs1l	0.0455928	-0.0928314	0.424745	L5/6
Atp6v0e2	0.0456068	0.10176	0.424745	L5/6
Timm10b	0.0458446	0.0632764	0.425815	L5/6
Synj1	0.046081	-0.0900089	0.426487	L5/6
Dcaf17	0.0460935	-0.000539654	0.426487	L5/6
Ndufaf7	0.0461305	0.0796738	0.426597	L5/6
Trmt10b	0.0461512	-0.0890687	0.426611	L5/6
Eif3i	0.0462112	0.0262848	0.42675	L5/6
Pclo	0.046379	-0.0776624	0.427366	L5/6
Scn3a	0.0465064	-0.0955221	0.427478	L5/6
Camkk2	0.046526	0.0885626	0.427478	L5/6
Cd47	0.0465676	-0.11986	0.427496	L5/6
Satb2	0.0467017	-0.0465144	0.42802	L5/6
Trmt10c	0.046772	0.094788	0.428162	L5/6
Exoc7	0.0468486	0.12282	0.428217	L5/6
Mbnl1	0.0471235	-0.0899537	0.429908	L5/6
Cadm2	0.0471678	-0.14488	0.43012	L5/6
Brinp2	0.047219	-0.0525052	0.430335	L5/6
Cacybp	0.0473025	0.0333936	0.430505	L5/6
B3gat1	0.0473621	-0.127705	0.430933	L5/6
Psenen	0.0473938	0.0606775	0.431036	L5/6
Csnk2b	0.0475614	0.0304622	0.431855	L5/6
Cdk4	0.0481552	0.131504	0.434695	L5/6
Coro2b	0.0482109	-0.0776326	0.43503	L5/6
Armc10	0.0482618	0.01177	0.435138	L5/6
Uap1	0.048295	-0.0279706	0.435282	L5/6
C1d	0.0483083	0.0498347	0.435317	L5/6
Srcin1	0.0484491	-0.0945134	0.435827	L5/6
Traf4	0.0484939	0.0713274	0.435948	L5/6
Cyb5b	0.0488339	0.0760123	0.437445	L5/6
Plekhb2	0.0490133	-0.0613904	0.43777	L5/6
Ppp5c	0.0490737	0.0680461	0.437981	L5/6
Rbm34	0.0491196	0.0475023	0.438131	L5/6
Cyth2	0.0491405	0.107194	0.438233	L5/6
Eef2	0.0493449	0.134412	0.438824	L5/6
Atp6v1d	0.0493479	-0.00616763	0.438824	L5/6
Ociad1	0.0496216	0.0863633	0.439496	L5/6
Bcl7a	0.0498269	-0.135187	0.440643	L5/6
Pfn1	0.0498273	-0.106384	0.440643	L5/6
Champ1	0.049905	-0.0738898	0.441079	L5/6
Psmb5	0.0501904	0.0948417	0.442172	L5/6
Pitpnm1	0.0502092	-0.0629621	0.442172	L5/6
Blzf1	0.0505368	-0.0613778	0.44325	L5/6
Csnk2a1	0.0505605	-0.0893539	0.44325	L5/6
Ydjc	0.0506013	0.0612225	0.443318	L5/6
Pdgfa	0.0506423	-0.108425	0.443468	L5/6
Bbip1	0.0506569	0.0660889	0.443505	L5/6
Mprip	0.0508564	-0.0244704	0.444491	L5/6
Grin2b	0.0508591	-0.125043	0.444491	L5/6
Ecd	0.0508642	0.0221651	0.444491	L5/6
Atxn7l3b	0.050913	-0.0449114	0.444573	L5/6
Map3k10	0.0512449	-0.0926323	0.445762	L5/6
Meis2	0.0512937	-0.0966525	0.445762	L5/6
Sdccag8	0.0514369	-0.0781729	0.446144	L5/6
Serbp1	0.0515308	0.0841367	0.44646	L5/6
Arpc1a	0.0515971	0.114044	0.446531	L5/6
Lmo1	0.0517242	0.137246	0.446927	L5/6
Zfp638	0.0518749	-0.0794093	0.447276	L5/6
Pik3r1	0.0519712	-0.09465	0.447675	L5/6
G3bp2	0.0520813	-0.0420028	0.448038	L5/6
Faah	0.0522624	-0.0452205	0.448763	L5/6
Hmces	0.0522992	0.0719229	0.448855	L5/6
Cryzl1	0.0524601	-0.0349558	0.449544	L5/6
Lonrf2	0.0526007	-0.0829969	0.44982	L5/6
Smim10l2a	0.0526979	-0.0844263	0.450353	L5/6
Pabpc4	0.0531563	0.0212167	0.451973	L5/6
Neu1	0.0534036	-0.0382106	0.452743	L5/6
Rundc3b	0.0535228	-0.0946339	0.45296	L5/6
Alg2	0.0535909	0.0971764	0.452987	L5/6
Pum1	0.0536317	-0.106068	0.4531	L5/6
Srgap3	0.0536713	-0.141012	0.453192	L5/6
Ikzf4	0.0537943	-0.104449	0.453901	L5/6
Fbl	0.0538374	0.0794321	0.453935	L5/6
Hexa	0.0541095	0.0767981	0.454845	L5/6
Ehbp1l1	0.054146	-0.0939929	0.454845	L5/6
Lsm12	0.0541958	0.00855526	0.454945	L5/6
Ei24	0.0544422	-0.0781768	0.455944	L5/6
Utp23	0.0546086	0.0673517	0.456701	L5/6
Pcyox1	0.0548697	-0.107921	0.457664	L5/6
Wdr33	0.0550032	-0.0673457	0.458121	L5/6
Kars	0.0550405	0.0352834	0.458185	L5/6
Efr3a	0.0554577	-0.0964153	0.45993	L5/6
Pcnp	0.0554825	-0.0821664	0.459972	L5/6
Myl12b	0.0555438	0.06535	0.460007	L5/6
Chd2	0.0559774	0.0812872	0.460872	L5/6
Zfp704	0.0560792	-0.0778349	0.460999	L5/6
Rbfox3	0.0560918	-0.112222	0.460999	L5/6
Kif26a	0.0561517	0.058202	0.461166	L5/6
Sap18	0.0562032	-0.0792286	0.461182	L5/6
Gpatch4	0.0562986	0.0346703	0.461638	L5/6
Plekha1	0.0565779	-0.0562227	0.462842	L5/6
Sumo3	0.0567655	0.0852918	0.4631	L5/6
Pcgf3	0.0567797	-0.129307	0.463135	L5/6
Yme1l1	0.0568041	-0.117627	0.463253	L5/6
Tmx2	0.0569746	0.0539928	0.463895	L5/6
Nrxn1	0.0571616	-0.0896151	0.464277	L5/6
Snrpe	0.0571646	0.0853962	0.464277	L5/6
Tnrc6a	0.0571691	-0.0626605	0.464277	L5/6
Sec63	0.0572364	-0.0124209	0.464356	L5/6
Polr1a	0.0572658	-0.0628873	0.464414	L5/6
Zfp553	0.0573572	0.0621888	0.464646	L5/6
Pomp	0.0574886	0.0658313	0.465086	L5/6
Btg1	0.0576165	-0.0778825	0.465231	L5/6
Nbeal1	0.057848	-0.0664739	0.466049	L5/6
Ncan	0.0579455	-0.137107	0.466247	L5/6
Igfbpl1	0.0579527	0.197785	0.466247	L5/6
Tmem8b	0.058082	-0.0712556	0.466803	L5/6
Tsc22d1	0.0584497	-0.0802408	0.467556	L5/6
Zik1	0.0584872	-0.0871575	0.467556	L5/6
Tor2a	0.0585792	0.0324406	0.467918	L5/6
Pgpep1	0.0587935	0.0827809	0.468957	L5/6
Cacna1b	0.0588644	-0.114396	0.469197	L5/6
Prdm2	0.058969	-0.105758	0.469256	L5/6
Nelfe	0.0593179	0.071118	0.470292	L5/6
Lmbr1	0.0593269	-0.0745828	0.470292	L5/6
Cdipt	0.0593296	0.047648	0.470292	L5/6
Brwd1	0.0598663	-0.0892043	0.471692	L5/6
Reps2	0.0599001	-0.104461	0.471692	L5/6
Tnpo1	0.0599915	-0.0722283	0.471881	L5/6
Bfar	0.0602893	0.0284908	0.472978	L5/6
B3galt1	0.0603818	-0.0996311	0.47307	L5/6
Emx1	0.0604375	-0.10564	0.47307	L5/6
Ndufaf3	0.0605961	0.101884	0.473833	L5/6
Bola1	0.060628	0.0191654	0.473848	L5/6
Cxadr	0.060649	-0.12166	0.473848	L5/6
Atp6v1c1	0.0607593	0.0607648	0.474154	L5/6
Fbln1	0.0608143	-0.0546025	0.474423	L5/6
Rab11a	0.0609081	0.0734864	0.474646	L5/6
Actr2	0.0609659	-0.100323	0.4747	L5/6
Cacna2d1	0.0611766	-0.00173486	0.475257	L5/6
Ccpg1	0.0614878	-0.0726865	0.476132	L5/6
Wipi2	0.0616549	-0.0521869	0.476789	L5/6
Akr1a1	0.0617164	0.063621	0.476858	L5/6
Ssh1	0.0617866	-0.0531205	0.47705	L5/6
Vezf1	0.061901	-0.0846955	0.477573	L5/6
Nsrp1	0.0619632	-0.103027	0.477573	L5/6
Rabgap1	0.0619666	-0.0724938	0.477573	L5/6
Brox	0.0623426	-0.0938027	0.478952	L5/6
Btbd2	0.0624097	0.055597	0.478952	L5/6
Cbarp	0.0626546	-0.0343509	0.479566	L5/6
Adora1	0.0627219	0.0209785	0.479734	L5/6
Rnf24	0.0627549	-0.0801119	0.479777	L5/6
Yy1	0.0630644	0.0813646	0.48101	L5/6
Ptbp2	0.0631141	-0.0636958	0.481043	L5/6
Snx32	0.0631411	0.0359087	0.481043	L5/6
Cd81	0.063214	0.101246	0.481161	L5/6
Kalrn	0.0633778	-0.0921989	0.482057	L5/6
Mcts2	0.0634574	0.0862264	0.482504	L5/6
Fip1l1	0.0636521	0.0636537	0.482951	L5/6
Phc2	0.0638395	-0.0995242	0.483356	L5/6
Aatf	0.0639808	0.0566256	0.483729	L5/6
Zdhhc21	0.064123	-0.0769283	0.484006	L5/6
Mff	0.0642466	0.0963718	0.484468	L5/6
Papola	0.064293	0.101571	0.48464	L5/6
Pcbd2	0.0643219	-0.0801341	0.484721	L5/6
Atp8a1	0.0646373	-0.117616	0.485761	L5/6
Bhlhe22	0.0648133	0.109586	0.486502	L5/6
Ulk1	0.0648303	-0.0765263	0.486504	L5/6
Map3k7	0.0649524	-0.0819015	0.486763	L5/6
Bzw1	0.0649628	-0.0300319	0.486763	L5/6
Gtf2b	0.0651992	0.0713661	0.487778	L5/6
Tnpo3	0.06527	-0.067377	0.488047	L5/6
Arid4a	0.0653174	0.0302191	0.488191	L5/6
Morc3	0.0654871	-0.0582687	0.48874	L5/6
C2cd2l	0.0655114	-0.0812747	0.48874	L5/6
Ctsd	0.0656178	0.108747	0.488945	L5/6
Tecr	0.0656396	0.125843	0.489028	L5/6
Apbb2	0.0658204	0.0271981	0.489504	L5/6
Stard3nl	0.065851	-0.0373541	0.489514	L5/6
Mrpl20	0.0661782	0.0667752	0.490526	L5/6
Adgrl3	0.0665157	-0.08851	0.492089	L5/6
Usp47	0.0665351	-0.0881735	0.492111	L5/6
Slco5a1	0.0668874	-0.00436879	0.492625	L5/6
Itpa	0.0669269	0.0786999	0.492625	L5/6
Surf4	0.0670358	0.0537133	0.493193	L5/6
Zfp322a	0.0671329	-0.0788932	0.493555	L5/6
Trim26	0.067185	-0.0847707	0.493555	L5/6
Keap1	0.067301	0.0337827	0.49392	L5/6
Larp7	0.0675371	-0.101443	0.494053	L5/6
Akap6	0.0675397	-0.0200153	0.494053	L5/6
Coq6	0.0676072	0.0601563	0.494053	L5/6
Dcaf8	0.0676731	0.0141989	0.494054	L5/6
Ddost	0.0678238	-0.0286163	0.494489	L5/6
Foxn3	0.0678352	-0.0802299	0.494489	L5/6
Bend5	0.0680157	0.11857	0.495234	L5/6
Ddx50	0.0681764	-0.106221	0.495601	L5/6
Ppp2r2a	0.0683084	0.103266	0.495723	L5/6
Ap1b1	0.0683567	-0.0147458	0.495738	L5/6
Nckap1	0.0683672	-0.172319	0.495738	L5/6
Mrpl39	0.0683847	0.0786153	0.495749	L5/6
Bnip3	0.0684719	0.0115469	0.496149	L5/6
Snrpd1	0.0685466	0.064241	0.496402	L5/6
Prpf19	0.0686186	0.134267	0.496517	L5/6
Bicd1	0.0686421	-0.0727987	0.496589	L5/6
Chtf8	0.0686784	0.020494	0.496641	L5/6
Tmem160	0.0687414	0.0870168	0.496864	L5/6
Tdrd3	0.0688151	-0.0818177	0.497042	L5/6
Ttll7	0.0688884	-0.0848249	0.497102	L5/6
Fam104a	0.0688929	0.0786624	0.497102	L5/6
Cacng4	0.0689498	-0.0947715	0.497102	L5/6
Ankrd40	0.0690359	0.0419667	0.497371	L5/6
Tex261	0.069227	-0.0233725	0.497704	L5/6
Hivep3	0.0692509	-0.0884573	0.497728	L5/6
Pcgf2	0.069394	-0.0842231	0.498057	L5/6
Vmp1	0.0696708	0.0522303	0.498932	L5/6
Twf1	0.0700382	-0.044076	0.500101	L5/6
Prmt5	0.070271	-0.107726	0.500317	L5/6
Rab31	0.0702719	-0.0617654	0.500317	L5/6
Twistnb	0.0703071	0.0508163	0.500332	L5/6
Atp6v0b	0.070452	0.0762405	0.501075	L5/6
Prkra	0.0705027	0.056152	0.501187	L5/6
Srsf10	0.0705696	-0.0741218	0.501419	L5/6
Gatad2a	0.0705936	-0.0656897	0.501429	L5/6
Rbmxl1	0.0707304	0.0538614	0.501549	L5/6
Zdhhc3	0.070785	0.00411312	0.501738	L5/6
Dhps	0.0713151	0.0906416	0.502662	L5/6
Pde1a	0.0715604	-0.0957958	0.503352	L5/6
Bex4	0.0715804	0.053079	0.503388	L5/6
Zmynd11	0.0716595	-0.105277	0.503693	L5/6
Usp32	0.071801	-0.078297	0.504376	L5/6
Dpp9	0.0718429	-0.0568431	0.504376	L5/6
Taf13	0.0718622	-0.108146	0.504376	L5/6
Atf4	0.0721581	0.105361	0.505414	L5/6
Rab2a	0.0722621	0.0957467	0.505758	L5/6
Pdhb	0.0722758	0.0753272	0.505758	L5/6
Psmd12	0.0723479	0.0929861	0.505758	L5/6
Etv5	0.0723632	-0.0862159	0.50576	L5/6
Cnbp	0.0725477	0.0859109	0.506057	L5/6
Zfp770	0.0725703	-0.0649411	0.506057	L5/6
Tfb2m	0.072625	-0.0522501	0.506057	L5/6
Cabin1	0.0726751	-0.0586042	0.506057	L5/6
Ndufb5	0.0730463	0.0832923	0.506578	L5/6
Dctn2	0.073064	0.0950089	0.506625	L5/6
Ctbp2	0.0731966	0.0658631	0.50694	L5/6
Dnajb6	0.0733081	0.062628	0.507121	L5/6
Rell2	0.0733098	0.0723405	0.507121	L5/6
Prdx4	0.0734508	0.0496301	0.507835	L5/6
Map4k1	0.0735402	0.0550549	0.50811	L5/6
Mtif3	0.0740058	0.0600973	0.509038	L5/6
Gatad1	0.0740115	0.00420789	0.509038	L5/6
Dtnbp1	0.0741388	0.0740714	0.509219	L5/6
Cog8	0.0742096	0.0854914	0.509219	L5/6
Kcna6	0.0743482	0.0158138	0.509607	L5/6
Tomm7	0.0743722	-0.0691178	0.509696	L5/6
Fry	0.0744366	-0.00772991	0.509919	L5/6
Atg3	0.0744476	-0.107028	0.509919	L5/6
Epm2aip1	0.0745588	-0.12061	0.510223	L5/6
Ap2b1	0.0746599	-0.0956906	0.510342	L5/6
Dll3	0.0747724	0.103362	0.510709	L5/6
Brsk1	0.0748296	-0.0984321	0.510828	L5/6
Tox3	0.0752118	-0.0692304	0.511693	L5/6
Gpr27	0.0755869	-0.026455	0.51281	L5/6
Ambra1	0.0757125	0.0419355	0.512884	L5/6
Fundc2	0.0758098	0.122482	0.512989	L5/6
Trmt1l	0.0758248	0.0295451	0.512989	L5/6
Trp53inp2	0.0759867	-0.0196385	0.513274	L5/6
Zmat2	0.0760855	0.0858273	0.513274	L5/6
Chtop	0.0761941	-0.033397	0.513485	L5/6
Edf1	0.0763227	0.0669039	0.513724	L5/6
Emc2	0.0763768	0.066582	0.513749	L5/6
Wdr26	0.0768469	-0.0940988	0.514807	L5/6
Usp29	0.0769084	-0.0591757	0.514807	L5/6
Nob1	0.0770172	0.00235664	0.514816	L5/6
Susd4	0.0771459	-0.0395144	0.515048	L5/6
Zdhhc16	0.0772676	0.0651025	0.515124	L5/6
Rab4a	0.0773963	0.0952106	0.515318	L5/6
Ran	0.0775257	0.0760247	0.515548	L5/6
Mex3a	0.0775472	-0.0616573	0.515548	L5/6
Ago1	0.0775526	-0.0789124	0.515548	L5/6
Tcf20	0.0777165	-0.0800727	0.516062	L5/6
Uchl3	0.0777178	0.0833471	0.516062	L5/6
Rbm48	0.0777188	-0.0823628	0.516062	L5/6
Adk	0.0777778	-0.0467744	0.51616	L5/6
Galk1	0.0778842	0.0725849	0.516424	L5/6
Wsb2	0.0781981	0.0106035	0.516994	L5/6
Mpdu1	0.0782823	0.0836188	0.516994	L5/6
Smurf1	0.0784099	-0.057799	0.517194	L5/6
Agk	0.0785645	-0.0372835	0.517194	L5/6
Tmem237	0.0788177	-0.0704107	0.517526	L5/6
Mmp24	0.0789732	-0.0104344	0.518108	L5/6
Lrp6	0.0790691	-0.0698538	0.518352	L5/6
Nipbl	0.0792576	0.147708	0.518876	L5/6
Mapk1	0.0792957	-0.100846	0.518919	L5/6
Ckmt1	0.0792975	0.0704525	0.518919	L5/6
Eif1	0.0793262	-0.0545697	0.518952	L5/6
Cdk5r2	0.0797096	-0.0864955	0.520099	L5/6
Psmc1	0.0799512	0.117889	0.521071	L5/6
Ankrd54	0.0802713	0.0982126	0.522207	L5/6
Cnn3	0.0805556	0.18895	0.523032	L5/6
Zfyve27	0.0806241	0.0204344	0.523331	L5/6
Zfp398	0.0806865	-0.109464	0.52344	L5/6
Echs1	0.0808709	0.0514976	0.523716	L5/6
Nfic	0.0809558	-0.0653899	0.523753	L5/6
Mpst	0.0810392	0.0569922	0.523772	L5/6
Snrnp70	0.0813747	-0.0879063	0.524087	L5/6
Clip1	0.0814344	-0.0797952	0.524087	L5/6
Smarce1	0.0816056	-0.0473399	0.524571	L5/6
Mrpl11	0.0816645	0.0333762	0.524571	L5/6
Nmd3	0.0817978	0.0748083	0.524933	L5/6
Nkain2	0.0818072	-0.0731623	0.524933	L5/6
Gkap1	0.0819834	-0.0952378	0.525192	L5/6
Snrpb2	0.0820201	0.0761814	0.525192	L5/6
Spats2	0.0820281	-0.110732	0.525192	L5/6
Atp2c1	0.0821293	-0.133686	0.525551	L5/6
Dars	0.0824333	0.0776979	0.526148	L5/6
Stt3a	0.0828144	0.0160709	0.526848	L5/6
Leng8	0.0828338	-0.0717911	0.526848	L5/6
Mkrn1	0.0829603	-0.0856501	0.526848	L5/6
Sesn3	0.0829869	-0.075441	0.526848	L5/6
Crmp1	0.0830727	-0.0332831	0.52695	L5/6
Zfp579	0.0831847	0.0987833	0.527373	L5/6
Grina	0.0833135	0.0842142	0.527974	L5/6
Eif4b	0.0833688	0.10168	0.528077	L5/6
Cnot10	0.0834266	0.0430397	0.528123	L5/6
Rnf19b	0.0834481	-0.0475375	0.528123	L5/6
Rab12	0.0837289	-0.068073	0.528786	L5/6
Fiz1	0.083906	0.01995	0.529023	L5/6
Malsu1	0.0839841	0.0927021	0.529125	L5/6
Pgam5	0.0842585	0.0595452	0.529598	L5/6
Arhgap1	0.084331	0.0413693	0.529876	L5/6
Mn1	0.0844075	-0.0963529	0.530076	L5/6
Rpp14	0.0844958	0.0184876	0.530413	L5/6
Ncoa2	0.0845343	-0.0498547	0.530413	L5/6
Ywhaq	0.0846271	0.0914699	0.53051	L5/6
Mmadhc	0.0846832	0.064757	0.53051	L5/6
Bcas2	0.0846964	0.123763	0.53051	L5/6
Dpp3	0.0847263	0.0570683	0.53051	L5/6
Sra1	0.0847264	0.0786744	0.53051	L5/6
Rbbp7	0.0851421	-0.00186646	0.531056	L5/6
Phf14	0.0852318	-0.03653	0.531374	L5/6
Scrt1	0.0852826	-0.0279576	0.531548	L5/6
Junb	0.0853886	0.128723	0.531697	L5/6
Gprasp1	0.0856089	-0.108272	0.531944	L5/6
Ankrd12	0.0856732	-0.0506464	0.532103	L5/6
Uba1	0.0857227	0.068395	0.532153	L5/6
Commd7	0.085882	0.0498045	0.532318	L5/6
Gria1	0.0860075	-0.108281	0.532642	L5/6
Eftud2	0.0864023	-0.0579731	0.533659	L5/6
Cops6	0.0864799	0.0993397	0.53367	L5/6
Ddx39	0.0866395	0.0203753	0.533865	L5/6
Prpsap1	0.0867	0.0569489	0.533967	L5/6
Capzb	0.086731	0.0703654	0.533989	L5/6
Xrn1	0.0867555	-0.0540461	0.534005	L5/6
Elk1	0.0867991	0.075471	0.534132	L5/6
Apex1	0.086884	0.0553059	0.53416	L5/6
Dusp1	0.0870172	0.14852	0.534582	L5/6
Coq4	0.0870329	0.0520584	0.534582	L5/6
Nova2	0.0871834	-0.109284	0.534952	L5/6
Hs6st2	0.0873889	-0.0623083	0.53503	L5/6
Ranbp3	0.0880605	-0.0523966	0.536689	L5/6
Nf2	0.0881761	-0.0976405	0.536689	L5/6
Atp9a	0.0882573	-0.0624973	0.536978	L5/6
Lsm14b	0.0884186	-0.105637	0.537305	L5/6
Phldb1	0.0884423	-0.0807487	0.537352	L5/6
Tmem147	0.0888375	0.0701765	0.538347	L5/6
Psmb7	0.0889138	0.0947122	0.538599	L5/6
Psmc3	0.0889438	0.0627912	0.538602	L5/6
Slc45a1	0.0890598	-0.035306	0.538697	L5/6
Arhgap33	0.089069	-0.0800145	0.538697	L5/6
Kif3a	0.0894447	0.0989127	0.539427	L5/6
Smpd3	0.089576	-0.149527	0.539646	L5/6
Atp5l	0.0895928	0.0128744	0.539646	L5/6
Abhd11	0.089704	0.0782614	0.539801	L5/6
Fsd1l	0.090154	-0.0939247	0.540963	L5/6
Ndufa10	0.0901905	0.0733155	0.540963	L5/6
Herc2	0.0901929	-0.0731729	0.540963	L5/6
Snw1	0.0904058	-0.0108164	0.541225	L5/6
Hnrnpk	0.0905048	0.0820707	0.541492	L5/6
Tmem243	0.0905467	0.0868992	0.541564	L5/6
Paip2	0.0905859	0.0649899	0.541579	L5/6
Prmt7	0.0908009	-0.00174062	0.541848	L5/6
Fbxo45	0.0908496	-0.0890319	0.541864	L5/6
Timm10	0.0909095	0.0382097	0.54194	L5/6
Tmem14c	0.0910399	0.0508824	0.542041	L5/6
Acot9	0.0911427	0.0777313	0.542041	L5/6
Ddah1	0.0911565	0.02033	0.542041	L5/6
Dpm3	0.0914275	-0.0952851	0.542803	L5/6
Cep70	0.0915656	0.069641	0.543108	L5/6
Tmem59	0.0916288	0.11021	0.543108	L5/6
Mphosph10	0.0916409	0.0791296	0.543108	L5/6
Thoc7	0.0916481	0.0281524	0.543108	L5/6
Gorasp2	0.0922843	0.0785995	0.544762	L5/6
Eif2s3x	0.0923339	-0.0949528	0.544933	L5/6
Prkacb	0.0923728	-0.105746	0.544945	L5/6
Ywhaz	0.092455	-0.0434939	0.544945	L5/6
BC031181	0.0925416	0.0664138	0.545105	L5/6
Cnpy2	0.0927265	-0.0894305	0.545873	L5/6
Grik3	0.0927372	-0.0735114	0.545873	L5/6
Xpo1	0.0927486	-0.0673096	0.545873	L5/6
Fut9	0.092856	-0.102605	0.54599	L5/6
Tmem30a	0.0929837	-0.0827341	0.546395	L5/6
Amfr	0.0935754	0.0654333	0.547486	L5/6
Actr3	0.0938239	0.0455629	0.547587	L5/6
Smim8	0.0940285	-0.0655369	0.54811	L5/6
Arpc5	0.0941419	0.0494461	0.548362	L5/6
Fbxo9	0.094341	0.0782571	0.548964	L5/6
Ddrgk1	0.0947261	0.0321181	0.550364	L5/6
Crim1	0.0949017	-0.0703906	0.550931	L5/6
Pfas	0.0951717	0.0585659	0.551586	L5/6
Thoc3	0.0951883	0.088965	0.551586	L5/6
Dmwd	0.0952017	-0.0783642	0.551586	L5/6
Mrpl45	0.0953278	0.0691428	0.551817	L5/6
Tcf25	0.0954476	0.031074	0.55212	L5/6
Srp9	0.0955082	0.034419	0.552371	L5/6
Adam10	0.0955657	-0.0978259	0.552555	L5/6
Lipe	0.09578	0.0732692	0.553078	L5/6
Spata2	0.0962776	-0.0730728	0.55448	L5/6
Gtf2h5	0.0964437	-0.0886805	0.554816	L5/6
Alcam	0.0970069	-0.0739716	0.555788	L5/6
Efnb3	0.0973308	-0.0819874	0.55607	L5/6
Atpif1	0.0973994	0.0332068	0.556257	L5/6
Map4	0.0974582	-0.133916	0.556388	L5/6
Mmd2	0.0976311	-0.0199015	0.556761	L5/6
Tmed9	0.0980972	0.0760217	0.557689	L5/6
Degs1	0.0982789	0.0164555	0.558197	L5/6
Acat2	0.0983739	0.0923386	0.558538	L5/6
Gnb4	0.0984258	0.0441122	0.5586	L5/6
Ube2e2	0.0985629	0.0823533	0.558855	L5/6
Smad2	0.0986351	-0.0744952	0.559197	L5/6
Csnk1e	0.0987452	0.0510397	0.559412	L5/6
Tle4	0.098801	-0.0710136	0.559457	L5/6
Fam207a	0.0991091	0.0562196	0.560097	L5/6
Myc	0.099384	0.0500786	0.560302	L5/6
Smyd2	0.099389	0.00872967	0.560302	L5/6
Ube2w	0.0994575	-0.0844846	0.560302	L5/6
Foxj3	0.0995341	-0.0530241	0.560302	L5/6
Mras	0.0997033	-0.0544147	0.560525	L5/6
Gsk3a	0.0997088	-0.0351814	0.560525	L5/6
Etnk1	0.0997498	-0.0817672	0.560525	L5/6
Polr2c	0.0999545	-0.0366741	0.560731	L5/6
Rnf44	0.100146	-0.0989123	0.560995	L5/6
Bcl2	0.100219	0.0200526	0.561043	L5/6
Ube2z	0.100285	-0.0307349	0.561043	L5/6
Mettl16	0.100325	-0.0618079	0.561043	L5/6
Cacng2	0.100677	-0.0716301	0.561873	L5/6
Lsm4	0.100774	-0.0892467	0.561977	L5/6
Smim14	0.100895	0.0739361	0.562347	L5/6
Mtor	0.100957	-0.0542586	0.562494	L5/6
Tbc1d30	0.101098	-0.0329687	0.562924	L5/6
Efna5	0.101107	0.00020525	0.562924	L5/6
Tmem141	0.101261	-0.0659197	0.563263	L5/6
Erp29	0.101294	0.0873875	0.563291	L5/6
Ciapin1	0.101345	0.0460968	0.563374	L5/6
Nsmce2	0.101604	0.0901398	0.563937	L5/6
Fam193a	0.101709	-0.0857207	0.564143	L5/6
Pes1	0.101768	0.0790345	0.564186	L5/6
Ipo5	0.101786	0.0417727	0.564186	L5/6
Fuca1	0.101871	0.0433878	0.56425	L5/6
Fut8	0.102123	0.0449979	0.564724	L5/6
Nt5dc2	0.102197	0.107905	0.564724	L5/6
Cdkn1b	0.102286	-0.0359537	0.565017	L5/6
Med22	0.102496	0.0584685	0.565433	L5/6
Ndufa8	0.102666	0.0546362	0.56585	L5/6
Stx7	0.10271	0.0854612	0.566024	L5/6
Nudt19	0.102791	-0.0974405	0.566091	L5/6
Lmtk3	0.102867	-0.103573	0.566256	L5/6
Pcmtd2	0.10301	-0.0706392	0.566256	L5/6
B4galnt1	0.103215	-0.0544131	0.566524	L5/6
Galnt1	0.103493	-0.0333442	0.567161	L5/6
Ap3s1	0.103705	-0.0840922	0.567356	L5/6
Fscn1	0.103719	0.0563667	0.567356	L5/6
Ppip5k2	0.103765	-0.0546005	0.567356	L5/6
Spryd7	0.103947	-0.0368196	0.567572	L5/6
Surf1	0.103962	0.0132087	0.567572	L5/6
Lrp1b	0.103998	0.0349931	0.567572	L5/6
Taldo1	0.10405	0.0854767	0.567572	L5/6
Gpr162	0.104101	-0.0853084	0.567572	L5/6
Exosc8	0.104398	-0.0743876	0.568421	L5/6
Hspbp1	0.104425	0.0525917	0.568421	L5/6
Polr2d	0.104489	-0.0878434	0.568421	L5/6
Eif5a	0.104626	0.0596431	0.568838	L5/6
Ccni	0.104681	-0.0784859	0.569002	L5/6
Npy	0.104774	0.194536	0.569373	L5/6
Prkcb	0.104928	-0.0880543	0.569615	L5/6
Aes	0.104954	0.0542692	0.569618	L5/6
Gnl3l	0.105089	-0.0765243	0.570156	L5/6
Suz12	0.10524	-0.0650091	0.570642	L5/6
Sec22a	0.105424	-0.0647459	0.570838	L5/6
Vstm2a	0.105687	-0.0885347	0.571489	L5/6
Rabl2	0.105738	0.0960276	0.571545	L5/6
Baiap2	0.105883	-0.145694	0.57205	L5/6
Yipf1	0.106099	0.0445282	0.572256	L5/6
Rnf167	0.106281	0.105446	0.57266	L5/6
Mtus1	0.106671	-0.0826567	0.573528	L5/6
Gda	0.106691	-0.127251	0.573563	L5/6
Cdip1	0.106755	-0.000655993	0.573774	L5/6
Scg3	0.106908	0.0928443	0.573995	L5/6
Tmf1	0.106938	-0.0520336	0.573995	L5/6
Nop9	0.10695	-0.0820682	0.573995	L5/6
Nedd4	0.107009	-0.111571	0.573995	L5/6
Cdk17	0.107034	0.0349539	0.573995	L5/6
Gps1	0.107163	0.0689695	0.573995	L5/6
Hdlbp	0.10736	0.0711667	0.574472	L5/6
Atp1a3	0.107382	-0.128756	0.574492	L5/6
Hsdl1	0.107441	0.0775889	0.574608	L5/6
Mettl23	0.107519	0.0176504	0.574694	L5/6
Zfp281	0.10754	-0.0785295	0.574743	L5/6
Eef1d	0.107706	0.0520928	0.575098	L5/6
Polr1c	0.107763	0.0576629	0.575204	L5/6
Poldip2	0.107765	0.0828262	0.575204	L5/6
Cib2	0.107777	0.0943358	0.575204	L5/6
Bcl9l	0.108043	-0.0770929	0.575502	L5/6
Hk1	0.10813	-0.0693193	0.575574	L5/6
Dixdc1	0.10822	-0.0647853	0.575729	L5/6
Mrpl16	0.108358	0.0375459	0.575935	L5/6
Arpc3	0.108415	0.0609177	0.575978	L5/6
Bnip1	0.108445	0.058434	0.576012	L5/6
Usp33	0.108446	-0.084757	0.576012	L5/6
Plxna1	0.108743	-0.060937	0.576868	L5/6
Lysmd2	0.108989	0.0190293	0.5772	L5/6
Bex1	0.109098	-0.0130292	0.577365	L5/6
Cetn3	0.109174	0.0795172	0.57757	L5/6
Mrpl38	0.109289	0.062616	0.577914	L5/6
Plppr2	0.109332	-0.0868106	0.578078	L5/6
Snapc1	0.109399	-0.0943925	0.578363	L5/6
Chga	0.109636	0.0656113	0.57883	L5/6
Fat4	0.109673	-0.0886615	0.57883	L5/6
Slc27a4	0.109777	-0.0606527	0.578867	L5/6
Dynlt1c	0.110025	0.0281679	0.579501	L5/6
Gtf2e2	0.11011	-0.0183863	0.579696	L5/6
Zfp397	0.11021	0.0152586	0.579954	L5/6
Abcf2	0.110389	0.0286795	0.580197	L5/6
Btbd3	0.11043	-0.0871846	0.580197	L5/6
Acadsb	0.110442	-0.0813462	0.580197	L5/6
Sncaip	0.110444	-0.0488911	0.580197	L5/6
Rpgrip1	0.110731	-0.069065	0.580723	L5/6
Zfp707	0.110912	0.0582368	0.581216	L5/6
Camsap2	0.110973	-0.0813313	0.581337	L5/6
Paip1	0.111076	-0.0485716	0.581637	L5/6
Ift81	0.111834	-0.0633617	0.583408	L5/6
Atxn10	0.111842	0.0750453	0.583408	L5/6
Slbp	0.111921	-0.0211929	0.583478	L5/6
Psap	0.111949	0.0736016	0.583562	L5/6
Cltb	0.112018	0.0658094	0.58359	L5/6
Mrps33	0.112103	0.0653144	0.58359	L5/6
Tenm1	0.11211	-0.071508	0.58359	L5/6
Tomm20	0.112271	-0.0640201	0.583697	L5/6
Rwdd3	0.112569	0.168904	0.583884	L5/6
Cited2	0.112768	-0.0582119	0.583884	L5/6
Tmco1	0.112781	-0.0619312	0.583884	L5/6
Golga7	0.112921	-0.0730764	0.584373	L5/6
Cntnap5a	0.113077	-0.169417	0.584634	L5/6
Elmo2	0.113097	-0.0248427	0.584634	L5/6
Aurkaip1	0.113567	-0.0440676	0.585809	L5/6
Sh3gl3	0.113801	0.0743766	0.5859	L5/6
Strn3	0.113821	0.00215838	0.5859	L5/6
Ptp4a1	0.114208	-0.0386289	0.586533	L5/6
Rfc3	0.114412	0.0697284	0.587192	L5/6
Tmsb4x	0.114777	0.058184	0.587959	L5/6
Mfap2	0.114795	0.0924834	0.587959	L5/6
Stk11	0.114843	0.0243174	0.587959	L5/6
Scn8a	0.11494	-0.10673	0.588239	L5/6
Itgb1bp1	0.115084	-0.0510684	0.588432	L5/6
Gabarapl2	0.115194	-0.0505554	0.588605	L5/6
Setx	0.115281	0.00872846	0.588639	L5/6
Alg5	0.115792	0.0868837	0.589914	L5/6
Add1	0.116384	-0.00460337	0.59081	L5/6
Kdm5c	0.116702	0.0581477	0.591314	L5/6
Rbm4b	0.117147	-0.0364301	0.592285	L5/6
Rabggta	0.11725	0.0416123	0.592413	L5/6
Tmem199	0.117438	0.0607641	0.592847	L5/6
Naa15	0.117619	0.130665	0.593339	L5/6
Nptxr	0.117686	-0.111641	0.593438	L5/6
Slx1b	0.117748	-0.0614402	0.593485	L5/6
Psmd1	0.118244	0.0807316	0.594486	L5/6
Idh3b	0.118345	0.0669861	0.594523	L5/6
Ccdc59	0.118535	0.0660469	0.595181	L5/6
Rnf138	0.118741	-0.0734304	0.595676	L5/6
Eif2b5	0.118767	-0.0256174	0.595741	L5/6
Ttll12	0.118931	0.0631666	0.595829	L5/6
Arnt2	0.118978	-0.0775898	0.595829	L5/6
Scn1b	0.118987	-0.0609598	0.595829	L5/6
Nfil3	0.119335	0.0499589	0.59602	L5/6
Dnajb11	0.119377	-0.0205135	0.59602	L5/6
Nras	0.119386	-0.0900624	0.59602	L5/6
Acyp1	0.1198	0.00867411	0.596873	L5/6
Pias4	0.119954	0.092395	0.597237	L5/6
Rrp9	0.120048	-0.000460177	0.597531	L5/6
Hacd3	0.120098	-0.0895414	0.597652	L5/6
Canx	0.12023	-0.0823372	0.597799	L5/6
Ndufb8	0.120263	0.0561278	0.597799	L5/6
Wdr7	0.1204	-0.0782158	0.597877	L5/6
Uqcc1	0.120655	0.0547877	0.59825	L5/6
Auh	0.12074	0.0764513	0.598415	L5/6
Hnrnpc	0.121345	-0.119194	0.599795	L5/6
Dr1	0.121483	-0.0812684	0.600181	L5/6
Smim10l1	0.12159	-0.095447	0.600454	L5/6
Picalm	0.121658	-0.0597439	0.6005	L5/6
Lamtor5	0.121755	0.0710137	0.6005	L5/6
Tcof1	0.121824	-0.0161475	0.6005	L5/6
Kin	0.121826	-0.0665191	0.6005	L5/6
Immp1l	0.121852	-0.016456	0.600536	L5/6
Ptdss1	0.121933	0.0629652	0.600861	L5/6
Utp6	0.122082	-0.058609	0.600861	L5/6
Arpc4	0.122529	0.0350226	0.601893	L5/6
Mcf2l	0.123067	-0.0776988	0.602826	L5/6
Phf21a	0.123536	-0.0342425	0.603571	L5/6
Rabep1	0.123584	0.0236944	0.603571	L5/6
Pou3f3	0.123593	-0.0708869	0.603571	L5/6
Nol6	0.123676	0.00128909	0.603702	L5/6
Manbal	0.123942	0.0906919	0.60426	L5/6
Serf1	0.124135	-0.056784	0.604616	L5/6
Slc17a6	0.124484	-0.0408805	0.60505	L5/6
Reep2	0.124533	0.0571106	0.605098	L5/6
Prrc2a	0.124694	-0.107105	0.605218	L5/6
Doc2b	0.124905	-0.0621465	0.605663	L5/6
Pip5k1a	0.124978	-0.0415627	0.60593	L5/6
Mta2	0.125157	0.07097	0.606368	L5/6
Tom1l2	0.125169	-0.067902	0.606368	L5/6
Tcaf1	0.125351	-0.10531	0.60664	L5/6
Ackr1	0.125807	-0.0920344	0.607072	L5/6
Pcmt1	0.125957	0.0926019	0.607197	L5/6
Vps36	0.126561	0.0305333	0.608401	L5/6
Got1	0.126573	0.0571255	0.608401	L5/6
Uqcrfs1	0.126605	0.0673887	0.608464	L5/6
Vamp4	0.126783	-0.0342072	0.608971	L5/6
Bdp1	0.127206	-0.0245892	0.610094	L5/6
Ppp1r9b	0.127258	-0.118959	0.610145	L5/6
Cep295	0.127523	-0.0196342	0.610483	L5/6
Mtmr7	0.127551	-0.0818843	0.610483	L5/6
Get4	0.127609	0.0692772	0.610546	L5/6
Fktn	0.127811	-0.0106428	0.61107	L5/6
Sharpin	0.127941	0.0391602	0.611418	L5/6
Erich1	0.128004	-0.0364213	0.611418	L5/6
Atp5e	0.128087	-0.0963463	0.611455	L5/6
Rusc1	0.128088	0.0583685	0.611455	L5/6
Fam50a	0.128122	0.0609554	0.611457	L5/6
Rab10	0.128344	-0.0411222	0.612104	L5/6
Far1	0.128361	-0.0871695	0.612104	L5/6
Pip5k1c	0.12868	-0.0643196	0.612439	L5/6
Klhl24	0.129512	0.0352842	0.613703	L5/6
Pdcd2l	0.129513	0.0879592	0.613703	L5/6
Dgkz	0.129513	-0.0784684	0.613703	L5/6
Adam11	0.129607	0.0697782	0.613703	L5/6
AI413582	0.129699	-0.0952707	0.613848	L5/6
Calm3	0.129813	0.0252054	0.613848	L5/6
Micall1	0.129844	-0.0681961	0.613848	L5/6
H3f3b	0.129849	0.13046	0.613848	L5/6
Ascc1	0.129858	0.0588766	0.613848	L5/6
Trmt112	0.129865	-0.0120322	0.613848	L5/6
Cblb	0.129993	-0.0488812	0.614057	L5/6
Lmo3	0.130209	-0.126537	0.61424	L5/6
Tardbp	0.130327	-0.0719067	0.61439	L5/6
Cst3	0.130381	0.0124164	0.61447	L5/6
Pfdn1	0.131189	-0.092416	0.615523	L5/6
Arl6ip1	0.131452	0.0813841	0.61576	L5/6
Foxk2	0.131477	-0.0813018	0.61576	L5/6
Srsf5	0.131738	0.0900019	0.616292	L5/6
Acot7	0.132055	0.00606455	0.616655	L5/6
Pogk	0.132071	0.0193408	0.616655	L5/6
Arvcf	0.132157	0.0325019	0.616828	L5/6
Syt1	0.132223	-0.0523695	0.616891	L5/6
Eml4	0.132494	0.047582	0.617315	L5/6
Dcps	0.132535	0.0424105	0.617355	L5/6
Pdcd5	0.132632	-0.0357228	0.617409	L5/6
Bloc1s2	0.132726	0.0190333	0.617567	L5/6
Bsdc1	0.133003	-0.0660155	0.61794	L5/6
Plk2	0.133308	-0.105424	0.618507	L5/6
Tmem74b	0.133441	0.0619438	0.618672	L5/6
B9d2	0.133742	0.0594984	0.619224	L5/6
Cpe	0.133771	-0.112527	0.619224	L5/6
Hspa4	0.133886	-0.10304	0.619417	L5/6
Lmbr1l	0.133919	-0.0242876	0.619417	L5/6
Aar2	0.134119	0.0387394	0.619957	L5/6
Trim27	0.134214	0.00971002	0.620086	L5/6
Ppil2	0.134322	-0.0483272	0.620215	L5/6
Ppid	0.134343	0.0643561	0.620232	L5/6
Hspa13	0.134402	0.0346135	0.620277	L5/6
Rnf219	0.134599	0.0723379	0.620426	L5/6
Pgp	0.134709	0.0553203	0.620479	L5/6
Las1l	0.135137	0.0119739	0.620717	L5/6
Etv1	0.135958	-0.221966	0.622537	L5/6
Avl9	0.136111	-0.0753436	0.622606	L5/6
Stt3b	0.136177	-0.101345	0.622675	L5/6
Immt	0.136221	-0.0777602	0.622675	L5/6
Hmg20a	0.136448	-0.114374	0.623047	L5/6
Atl1	0.136689	0.0225064	0.623237	L5/6
Galnt9	0.136843	-0.0798156	0.623237	L5/6
Kif3b	0.136855	-0.0506082	0.623237	L5/6
Shank1	0.136863	-0.0977032	0.623237	L5/6
Ino80d	0.136922	-0.0467379	0.623256	L5/6
Ttc28	0.137035	-0.0580032	0.62334	L5/6
Tlk1	0.137154	-0.0824934	0.62358	L5/6
Zfp644	0.137391	-0.0803076	0.623904	L5/6
Atp6v1e1	0.137531	0.0553828	0.624134	L5/6
Dnajc8	0.137581	0.0689623	0.624299	L5/6
Rapgef2	0.137676	-0.105084	0.624516	L5/6
Ccm2	0.137708	-0.0781723	0.624516	L5/6
Klhl22	0.13775	0.0850073	0.624516	L5/6
Tmem106c	0.137841	0.0640795	0.624516	L5/6
Mthfsd	0.137962	0.0775955	0.624797	L5/6
Pou6f1	0.138004	0.106092	0.624797	L5/6
Smad4	0.138077	-0.0527661	0.624966	L5/6
Idnk	0.138147	0.0605346	0.625047	L5/6
Lrp3	0.138262	-0.0935445	0.625091	L5/6
C1qbp	0.138384	0.0573353	0.625302	L5/6
Hsd17b10	0.138416	0.0622868	0.625302	L5/6
Nmt2	0.138501	-0.0844316	0.625423	L5/6
Kif1bp	0.138963	-0.0783505	0.625514	L5/6
Ube2d1	0.138991	-0.0313876	0.625514	L5/6
Wrb	0.13923	-0.0418251	0.625953	L5/6
Snrpg	0.139432	-0.0259121	0.626073	L5/6
Pum2	0.139554	-0.0997475	0.626073	L5/6
Acvr1b	0.139556	-0.0641954	0.626073	L5/6
Slc25a33	0.139674	0.0572484	0.626285	L5/6
Brms1l	0.139976	-0.0597804	0.627157	L5/6
Stk32b	0.140025	0.0300126	0.627256	L5/6
Mapk8ip3	0.140099	-0.109458	0.627343	L5/6
Orc6	0.140174	0.0991036	0.627561	L5/6
Cd320	0.14029	0.0527126	0.627642	L5/6
Cnih4	0.140309	0.0657514	0.627642	L5/6
Psat1	0.140702	0.0167981	0.62817	L5/6
Nup153	0.140804	-0.0826349	0.628242	L5/6
Ddx47	0.140978	0.0593374	0.628326	L5/6
Tmtc4	0.141029	-0.0528358	0.628326	L5/6
Dohh	0.141076	0.0899475	0.628326	L5/6
Aamp	0.141087	0.0965016	0.628326	L5/6
Psmd14	0.141126	0.0343594	0.628326	L5/6
AU022252	0.141162	-0.0692406	0.628326	L5/6
Psen1	0.141443	0.0661836	0.62856	L5/6
Wsb1	0.141451	0.0134945	0.62856	L5/6
Nae1	0.141742	-0.0829896	0.62868	L5/6
Cdk19	0.141789	-0.0405821	0.62868	L5/6
Emc3	0.142033	0.121949	0.62929	L5/6
Aen	0.142101	0.0470692	0.629334	L5/6
Ilkap	0.142166	0.0856331	0.629394	L5/6
Slc39a10	0.14218	-0.0849892	0.629395	L5/6
Ptprs	0.142255	-0.141914	0.62961	L5/6
Rbmx	0.142287	0.0135705	0.629689	L5/6
Ypel3	0.14234	0.0804112	0.629862	L5/6
Rab35	0.142426	0.0557438	0.62992	L5/6
Rabac1	0.142603	0.0138545	0.630045	L5/6
Kctd10	0.142721	-0.0132425	0.630132	L5/6
Dad1	0.142867	0.043409	0.630231	L5/6
Ids	0.142926	-0.111871	0.630261	L5/6
Zfp24	0.14297	-0.0535536	0.630289	L5/6
Cdkl5	0.142996	-0.0993874	0.630289	L5/6
Hmgn5	0.143075	-0.0411085	0.630414	L5/6
Dot1l	0.143311	-0.0613768	0.630596	L5/6
Mtx1	0.14349	0.0680976	0.630815	L5/6
Wasl	0.143523	-0.0965647	0.630839	L5/6
Lin7a	0.143641	-0.088486	0.631085	L5/6
Dnttip1	0.14366	0.0693607	0.631085	L5/6
Fbxw5	0.143736	-0.0563565	0.631182	L5/6
Zfp362	0.14405	-0.0622753	0.631222	L5/6
Kctd5	0.144057	-0.0198562	0.631222	L5/6
Sssca1	0.144256	0.0749248	0.631222	L5/6
Dcaf13	0.144425	0.0643106	0.631466	L5/6
Tmem128	0.144475	-0.040073	0.631487	L5/6
Sez6l2	0.144496	0.0666288	0.631487	L5/6
Mrps24	0.144712	0.0772017	0.631796	L5/6
Gprasp2	0.144733	-0.0530991	0.631796	L5/6
Igf1r	0.145108	-0.0874042	0.63214	L5/6
Psmc3ip	0.145248	-0.0799469	0.632329	L5/6
Sdc3	0.145344	-0.0966129	0.632464	L5/6
Mat2a	0.145469	0.0808303	0.632761	L5/6
Ikzf2	0.145897	-0.092885	0.633554	L5/6
Txn1	0.145951	0.0553294	0.633591	L5/6
Pgrmc2	0.146295	-0.0539946	0.633931	L5/6
Trps1	0.146452	-0.122286	0.634424	L5/6
Ate1	0.146575	-0.0802745	0.634546	L5/6
Hivep1	0.146673	-0.0911627	0.63485	L5/6
Mrpl12	0.146869	-6.02e-05	0.635229	L5/6
Cntn1	0.147016	-0.0618462	0.635685	L5/6
Pan3	0.147206	0.0128067	0.636323	L5/6
Myo5a	0.147245	-0.121764	0.636323	L5/6
Rbm33	0.147247	-0.0710182	0.636323	L5/6
Hba-a2	0.147284	0.0440109	0.636323	L5/6
Rnf4	0.147284	0.0923866	0.636323	L5/6
Slc35a4	0.147305	0.0868703	0.636323	L5/6
Sema4g	0.147326	0.0700192	0.636323	L5/6
Vangl2	0.147555	-0.0321645	0.636652	L5/6
Atp1b1	0.14757	0.0676098	0.636652	L5/6
Dab1	0.147593	-0.0552678	0.636652	L5/6
Nrsn1	0.14766	-0.0863138	0.636806	L5/6
Dock3	0.147727	-0.0780318	0.636806	L5/6
Dnajb2	0.148259	-0.00938916	0.637523	L5/6
Atp13a3	0.148514	-0.0748072	0.637837	L5/6
Snx12	0.148618	0.0972612	0.638004	L5/6
Cadm3	0.148704	0.0137573	0.638239	L5/6
Diablo	0.148779	-0.0419344	0.638361	L5/6
Cdkn2aipnl	0.149338	-0.0216943	0.639368	L5/6
Erh	0.149611	0.0510889	0.639835	L5/6
Arhgap21	0.149782	-0.0448853	0.640069	L5/6
Fam53a	0.150099	0.0376106	0.640388	L5/6
Bloc1s1	0.150193	0.0745309	0.640445	L5/6
Dnajc19	0.150199	0.0681817	0.640445	L5/6
Dmtf1	0.150389	-0.0554978	0.640745	L5/6
Seh1l	0.150748	0.0234319	0.641118	L5/6
Dapk3	0.150817	0.0733072	0.641118	L5/6
Eif3a	0.150898	0.0863742	0.64112	L5/6
Exoc2	0.150919	-0.0661071	0.64112	L5/6
Ralgps2	0.150987	-0.0291266	0.641141	L5/6
Ipo7	0.151006	-0.0688699	0.641141	L5/6
Pdss2	0.151043	0.0545264	0.641141	L5/6
Cspp1	0.151096	-0.0598652	0.641224	L5/6
Fdx1l	0.151142	-0.0819672	0.641246	L5/6
Cdkn2d	0.151362	-0.0879596	0.641513	L5/6
Hprt	0.151392	0.0724147	0.641513	L5/6
Hbb-bs	0.151546	-0.034687	0.641651	L5/6
Nudt16l1	0.151672	0.0656345	0.64183	L5/6
Cldnd1	0.151813	0.0542115	0.64183	L5/6
Satb1	0.152048	-0.0445104	0.642037	L5/6
Ank2	0.152051	-0.0965425	0.642037	L5/6
Ptpre	0.152065	-0.059239	0.642037	L5/6
Mettl17	0.152322	-0.0700627	0.642042	L5/6
Ndufa5	0.152456	-0.0858482	0.642235	L5/6
Glrb	0.152467	-0.0317793	0.642235	L5/6
Atp5g2	0.152651	0.0635263	0.642505	L5/6
Rsrp1	0.15291	0.0925133	0.642718	L5/6
Ndufs3	0.15324	0.0373487	0.643002	L5/6
Magoh	0.153348	0.0748072	0.643223	L5/6
Zfp30	0.153388	0.0573619	0.643273	L5/6
Tmem33	0.1535	-0.0865218	0.643372	L5/6
Fndc4	0.153603	0.0698866	0.643549	L5/6
Zfp260	0.153628	-0.0607707	0.643549	L5/6
Mib2	0.153726	-0.0480788	0.64378	L5/6
Uso1	0.153809	0.0485971	0.64382	L5/6
Cd151	0.153865	0.0456942	0.643939	L5/6
Clstn2	0.153922	-0.00264066	0.644114	L5/6
Jmjd8	0.153991	0.0467854	0.644114	L5/6
Cox8a	0.154053	-0.0305476	0.644114	L5/6
Txlna	0.154226	-0.0596312	0.644544	L5/6
Zc3h15	0.154231	-0.014462	0.644544	L5/6
Arpp21	0.15428	-0.0996808	0.64469	L5/6
Mllt6	0.154624	-0.0679817	0.645086	L5/6
Ubl3	0.15489	-0.0280511	0.645486	L5/6
Fam131c	0.15494	-0.0926947	0.645486	L5/6
Rap2a	0.155027	-0.0834996	0.645486	L5/6
Cul4a	0.155047	-0.0419862	0.645486	L5/6
Bcl11b	0.155218	0.0854181	0.645858	L5/6
Hnrnph2	0.15524	0.0351841	0.645858	L5/6
Cers5	0.155492	-0.0547131	0.646299	L5/6
Asxl2	0.155496	-0.0480145	0.646299	L5/6
Rfc4	0.155657	0.0830392	0.646549	L5/6
Ahi1	0.155686	0.038738	0.646549	L5/6
Dek	0.155798	-0.00525404	0.646753	L5/6
Osbpl1a	0.155856	0.0827402	0.646753	L5/6
Pde4b	0.15594	0.0107586	0.646921	L5/6
Msmo1	0.156101	0.0696843	0.647048	L5/6
Tbcb	0.156113	0.0455265	0.647048	L5/6
Dact3	0.156166	-0.0670937	0.647048	L5/6
Fbxl6	0.156423	-0.0660532	0.647423	L5/6
Rap1gds1	0.156907	0.0601551	0.648473	L5/6
Tmem201	0.156918	0.0390735	0.648473	L5/6
Trp53bp1	0.156981	-0.0745205	0.648473	L5/6
Snrnp40	0.15703	0.0474271	0.648505	L5/6
Mob4	0.157223	0.0180425	0.648939	L5/6
Plppr1	0.157515	-0.0508865	0.649245	L5/6
Sirt6	0.157557	0.0600807	0.649245	L5/6
Safb	0.157584	-0.0677568	0.649285	L5/6
Nfu1	0.157771	0.0518754	0.649796	L5/6
Setd1b	0.157998	-0.0802633	0.650203	L5/6
Igbp1	0.15812	0.0832949	0.650319	L5/6
Hook3	0.158164	-0.0922801	0.650319	L5/6
Vps45	0.158231	0.0509988	0.650319	L5/6
Camk2g	0.158385	0.00650541	0.650395	L5/6
H2afy	0.158871	0.0602678	0.651339	L5/6
Atp5k	0.158881	-0.097863	0.651339	L5/6
Vps72	0.159003	0.0396066	0.651497	L5/6
Csnk1g2	0.159154	-0.0631329	0.651771	L5/6
Pcdh8	0.159402	-0.0746548	0.652042	L5/6
Gfer	0.159637	-0.0876083	0.652446	L5/6
Ikzf5	0.159985	-0.089142	0.652879	L5/6
Ndufv3	0.160113	0.0214573	0.652879	L5/6
Micu2	0.160411	-0.0710522	0.653184	L5/6
Elavl3	0.160696	-0.0351661	0.653676	L5/6
Hnrnpa1	0.16081	-0.028666	0.654006	L5/6
Hectd1	0.161176	-0.0219824	0.654793	L5/6
Pnck	0.161724	0.0869932	0.655374	L5/6
Ube2e1	0.161806	0.0587879	0.655477	L5/6
Park7	0.161951	0.00105486	0.655803	L5/6
Pithd1	0.162013	-0.0058531	0.655803	L5/6
Siva1	0.16215	0.0003282	0.656009	L5/6
Topbp1	0.162205	0.0479784	0.656009	L5/6
Scg5	0.162219	0.0847056	0.65601	L5/6
Oma1	0.162371	0.0591195	0.656283	L5/6
Gabbr2	0.162451	-0.070227	0.656489	L5/6
Cyhr1	0.163011	-0.0847456	0.657635	L5/6
Kras	0.163242	0.0104112	0.657812	L5/6
D10Wsu102e	0.163319	0.0840636	0.657812	L5/6
Ckap4	0.163372	0.0245295	0.657812	L5/6
H3f3a	0.163649	0.0496563	0.658414	L5/6
Mcts1	0.16369	0.106436	0.658474	L5/6
Kdsr	0.163876	0.0145056	0.658474	L5/6
Ddit3	0.163932	-0.0411365	0.658474	L5/6
Nudt10	0.163937	-0.0504311	0.658474	L5/6
Dzip3	0.164036	-0.00621616	0.658474	L5/6
Atxn1	0.164129	-0.0697104	0.658474	L5/6
Tnfrsf19	0.164433	-0.0336041	0.658776	L5/6
Fabp7	0.165102	0.0322554	0.659488	L5/6
Arxes1	0.165187	0.0520814	0.659488	L5/6
Cntn2	0.165338	0.0594842	0.659529	L5/6
Leprot	0.165416	0.0704643	0.659564	L5/6
Ap1m1	0.165455	0.0562332	0.659564	L5/6
Tomm40	0.165857	-0.0683825	0.66024	L5/6
Tpd52l1	0.165879	-0.0213106	0.66024	L5/6
Mmgt1	0.165959	-0.0359858	0.660288	L5/6
Sec61b	0.166221	0.0415248	0.660642	L5/6
Zbtb38	0.166293	-0.0737134	0.660654	L5/6
Cby1	0.166565	-0.0622352	0.660689	L5/6
Ddx42	0.166682	0.0406992	0.660796	L5/6
Mfap1a	0.166709	0.0869135	0.660796	L5/6
Rtn4r	0.166729	0.0124873	0.660809	L5/6
Kif21b	0.16691	-0.0850495	0.660853	L5/6
Rnf103	0.167179	-0.0693718	0.660954	L5/6
Alkbh6	0.167193	0.0555028	0.660954	L5/6
Slirp	0.16765	0.00166599	0.661532	L5/6
Ralgds	0.167652	-0.0928761	0.661532	L5/6
Jagn1	0.167899	0.0754309	0.661785	L5/6
Gtf2h2	0.168037	0.0494614	0.662254	L5/6
Chac2	0.168096	-0.0699987	0.662254	L5/6
Tet3	0.168254	-0.0651606	0.662343	L5/6
Fkbp8	0.168314	0.0547332	0.662446	L5/6
Kansl3	0.16846	0.0886997	0.662632	L5/6
Cc2d1a	0.168588	0.0533927	0.662632	L5/6
Ndufaf4	0.168726	0.0382775	0.662659	L5/6
Cfl1	0.168735	0.00436019	0.662659	L5/6
Rbm25	0.168896	-0.0588216	0.662659	L5/6
Gdi2	0.1689	0.0906661	0.662659	L5/6
Tln1	0.168904	-0.0252282	0.662659	L5/6
Mrpl15	0.169186	0.0504889	0.662845	L5/6
Wdr46	0.169393	0.0319654	0.663401	L5/6
Hddc2	0.169509	0.0504074	0.663623	L5/6
Pigt	0.16956	0.0889565	0.663623	L5/6
Sgf29	0.169654	0.0158168	0.663623	L5/6
Capns1	0.169792	-0.00771761	0.663623	L5/6
Fbxl17	0.169848	-0.0492738	0.663623	L5/6
Dap3	0.169862	0.0336758	0.663623	L5/6
Srprb	0.169883	-0.0175239	0.663623	L5/6
Cpsf6	0.169962	-0.0912324	0.663623	L5/6
Wscd2	0.169977	0.0669968	0.663623	L5/6
Ralyl	0.170018	-0.097066	0.663623	L5/6
Bach2	0.17022	-0.0945339	0.663744	L5/6
Zer1	0.170251	-0.0471041	0.663744	L5/6
Ttbk2	0.170332	-0.077799	0.663818	L5/6
Chst1	0.170381	-0.0472356	0.663818	L5/6
H2afv	0.170461	-0.0053156	0.663818	L5/6
Prr13	0.170577	-0.00292341	0.664026	L5/6
Wdr70	0.170657	-0.0535898	0.664207	L5/6
Memo1	0.170669	-0.0645975	0.664207	L5/6
Zfp787	0.170768	0.0918478	0.664326	L5/6
Pde7a	0.171269	0.00440229	0.665041	L5/6
Mrps21	0.171286	-0.0800941	0.66505	L5/6
Trp53i11	0.171308	-0.0813144	0.66508	L5/6
Aasdhppt	0.171651	0.0662591	0.665189	L5/6
Vma21	0.172009	-0.0705976	0.665189	L5/6
Ralbp1	0.172046	0.0225177	0.665189	L5/6
Megf9	0.172076	-0.0761671	0.665189	L5/6
Pnma2	0.172077	0.0614392	0.665189	L5/6
Casd1	0.172078	-0.0269838	0.665189	L5/6
Phrf1	0.172345	-0.0559065	0.665189	L5/6
Sfr1	0.172409	0.090074	0.665189	L5/6
Chmp5	0.172473	0.021738	0.665189	L5/6
Akap8	0.172516	-0.0415044	0.665189	L5/6
Csnk1a1	0.172729	0.00535245	0.665192	L5/6
Flot2	0.172742	-0.0473722	0.665192	L5/6
Pou2f2	0.172868	-0.035949	0.665192	L5/6
Klf13	0.172869	0.102472	0.665192	L5/6
Nav3	0.172952	-0.0189697	0.665254	L5/6
Tial1	0.17309	-0.0411362	0.665412	L5/6
Grik5	0.17315	-0.0940967	0.665467	L5/6
Eml2	0.173523	0.0742016	0.666023	L5/6
Scp2	0.173589	0.0311997	0.666023	L5/6
Oxct1	0.17391	0.0523508	0.666574	L5/6
Urm1	0.173927	0.0301951	0.666574	L5/6
Nme2	0.173987	0.0294315	0.666603	L5/6
Usp40	0.173992	-0.0397669	0.666603	L5/6
Porcn	0.174372	0.0409181	0.667056	L5/6
Fam126a	0.174741	-0.0627445	0.667385	L5/6
Rbm28	0.174929	-0.079217	0.667643	L5/6
Dpp10	0.175094	-0.0503166	0.667963	L5/6
Naa10	0.175159	0.103156	0.668022	L5/6
Uspl1	0.175257	0.0552905	0.668025	L5/6
Actr1a	0.175286	0.0530485	0.668025	L5/6
Mrps28	0.175603	0.0791608	0.668242	L5/6
Supt20	0.176053	0.0463799	0.668468	L5/6
Tmem120a	0.176427	0.0644275	0.668908	L5/6
Polr2f	0.17656	-0.0621984	0.669081	L5/6
Bad	0.176623	-0.0715276	0.669081	L5/6
Trmt1	0.176677	0.061824	0.669081	L5/6
Upf2	0.176696	-0.0490094	0.669085	L5/6
Ccnl1	0.176794	0.0759552	0.669189	L5/6
Grcc10	0.176848	-0.118016	0.669189	L5/6
Sbsn	0.176945	0.0103625	0.669264	L5/6
Gtf3c2	0.177006	0.0520042	0.669332	L5/6
Mapkbp1	0.177062	-0.0349204	0.669356	L5/6
Nol4	0.177095	-0.103098	0.669356	L5/6
Cdk5rap3	0.177423	0.0673112	0.669842	L5/6
Taf15	0.177446	-0.0601789	0.669842	L5/6
Crlf2	0.177603	-0.0155992	0.669943	L5/6
Bbs4	0.177643	-0.00822934	0.669943	L5/6
Dnajc13	0.177721	-0.00985281	0.670002	L5/6
Cbx6	0.177736	-0.0717392	0.670002	L5/6
Msra	0.177779	0.0481757	0.670002	L5/6
Mef2d	0.177829	-0.044329	0.670002	L5/6
Cul5	0.17786	0.0808581	0.670002	L5/6
Uqcrq	0.178107	-0.10825	0.6705	L5/6
Psip1	0.178425	0.067755	0.671043	L5/6
Dpm2	0.17865	-0.00516077	0.671142	L5/6
Dnlz	0.178674	0.0780831	0.671142	L5/6
Lancl1	0.178809	0.0778416	0.671176	L5/6
Ehbp1	0.179031	-0.0486859	0.671286	L5/6
Apba2	0.179038	0.0893337	0.671286	L5/6
Ube3a	0.179203	-0.0515939	0.671488	L5/6
Dbnl	0.179371	0.0336055	0.671488	L5/6
Ftsj1	0.179378	0.00380187	0.671488	L5/6
Ccdc47	0.179512	-0.0761349	0.671488	L5/6
Celf5	0.179568	-0.0653667	0.671488	L5/6
Zmym4	0.179585	-0.0452407	0.671488	L5/6
Zdhhc9	0.179585	-0.0466434	0.671488	L5/6
Psme1	0.180029	0.0545305	0.67204	L5/6
Akt3	0.180132	-0.0092594	0.67208	L5/6
Nprl2	0.180159	0.0139659	0.67208	L5/6
Dhx15	0.180266	-0.0211415	0.672127	L5/6
Tonsl	0.18031	0.0605141	0.672157	L5/6
Klhdc4	0.180336	-0.0540198	0.672199	L5/6
Aak1	0.180444	-0.0745595	0.672386	L5/6
Gfod2	0.180933	-0.0263727	0.673132	L5/6
Nedd8	0.181012	-0.0359816	0.673296	L5/6
Osbpl8	0.181066	-0.0636326	0.67339	L5/6
Sptbn2	0.181219	-0.0110068	0.673657	L5/6
Syncrip	0.181246	-0.058253	0.673695	L5/6
Pelp1	0.181319	-0.00692207	0.673707	L5/6
Samd14	0.181363	-0.0463579	0.673764	L5/6
Hba-a1	0.18158	0.0407802	0.674246	L5/6
Vps29	0.181878	0.0409069	0.674341	L5/6
Surf6	0.182018	0.0439669	0.674677	L5/6
Gas8	0.182084	0.0275794	0.674677	L5/6
Cuedc1	0.182153	-0.0874698	0.674677	L5/6
Cox6c	0.182164	-0.0458951	0.674677	L5/6
Amer3	0.182384	-0.0214271	0.674677	L5/6
Ppp1r18	0.182461	0.011929	0.674677	L5/6
Cep290	0.182659	-0.0521634	0.674677	L5/6
Gnai1	0.182687	0.041606	0.674677	L5/6
N4bp1	0.182853	0.0376318	0.674825	L5/6
Atf2	0.183071	0.0279236	0.674827	L5/6
Rac3	0.183188	-0.0398932	0.67504	L5/6
Abracl	0.183594	-0.0935117	0.675399	L5/6
Ly6h	0.183927	0.0479033	0.675825	L5/6
Mrps11	0.184057	0.016801	0.675945	L5/6
Hsf2	0.184215	-0.00424823	0.676213	L5/6
Pfdn6	0.184231	0.056106	0.676213	L5/6
Tmeff2	0.18425	-0.0876163	0.676227	L5/6
Dpysl2	0.184434	-0.143073	0.67653	L5/6
Clk1	0.184608	-0.067133	0.676727	L5/6
Ssr3	0.184855	-0.0246089	0.67688	L5/6
Tk2	0.184966	0.0392411	0.67688	L5/6
Rnf208	0.184981	-0.00884833	0.67688	L5/6
Slc25a14	0.185333	0.0455337	0.677028	L5/6
Arhgdig	0.185343	0.0249467	0.677028	L5/6
Mllt1	0.185688	-0.057134	0.677226	L5/6
Osgep	0.186188	0.0769118	0.67794	L5/6
Grwd1	0.186264	0.032593	0.678086	L5/6
Pcdh7	0.186371	-0.101037	0.678192	L5/6
Tnrc6b	0.186595	-0.0290788	0.678566	L5/6
Ppp2r1a	0.186644	0.0193288	0.678589	L5/6
Cask	0.186652	-0.0809308	0.678589	L5/6
Fbxl3	0.186779	-0.0672717	0.678846	L5/6
Fus	0.187006	-0.087952	0.678943	L5/6
Rrp15	0.18712	0.0448274	0.678943	L5/6
Uba2	0.187169	0.039213	0.678963	L5/6
Psma3	0.187313	0.0528911	0.679084	L5/6
Ccp110	0.187333	-0.0859622	0.679084	L5/6
Gdpd1	0.187851	0.059074	0.679857	L5/6
Klhl5	0.187856	-0.0860835	0.679857	L5/6
Enho	0.187881	-0.0544947	0.679857	L5/6
Rfx7	0.187894	-0.0579331	0.679857	L5/6
Tro	0.187898	-0.0819126	0.679857	L5/6
Ahsa1	0.18815	0.0356534	0.679905	L5/6
Abca2	0.188193	-0.0658359	0.679905	L5/6
Ggnbp2	0.188235	0.0387696	0.679905	L5/6
Sh3yl1	0.188275	-0.0846951	0.679905	L5/6
Chgb	0.188303	0.0290926	0.679905	L5/6
Snrpa	0.188531	0.0187052	0.680087	L5/6
Cnih1	0.188735	0.0777063	0.68042	L5/6
Rnf146	0.188741	0.0217793	0.68042	L5/6
Sel1l3	0.188856	-0.0264225	0.680626	L5/6
Syf2	0.189043	-0.0776168	0.680718	L5/6
Mecp2	0.189303	-0.0546629	0.681216	L5/6
Ankib1	0.189551	-0.0551769	0.681544	L5/6
Gars	0.189973	0.0456445	0.682086	L5/6
Pnmal1	0.190309	-0.0530877	0.682217	L5/6
Ubc	0.190523	0.0704887	0.682529	L5/6
Ube4b	0.190651	-0.025198	0.682661	L5/6
Pak2	0.190657	-0.106282	0.682661	L5/6
Snx3	0.190761	-0.0209534	0.682661	L5/6
Rfc2	0.190789	-0.0941584	0.682661	L5/6
Nubp2	0.190857	0.0432551	0.682676	L5/6
Frmd4b	0.191173	-0.0113335	0.683065	L5/6
Thumpd3	0.191336	0.0339379	0.683254	L5/6
Chd8	0.191344	-0.0715208	0.683254	L5/6
Tiprl	0.191448	0.0722471	0.683254	L5/6
Herc1	0.191472	-0.0692928	0.683254	L5/6
Tra2a	0.191563	0.0454234	0.68334	L5/6
Nos1ap	0.19189	-0.0665159	0.683879	L5/6
Pkia	0.192014	-0.0650533	0.683913	L5/6
Jund	0.192052	0.0885154	0.683913	L5/6
Golt1b	0.192126	-0.0187944	0.683913	L5/6
Mtch1	0.192149	0.0746587	0.683913	L5/6
Arl5a	0.192621	-0.0464316	0.684731	L5/6
Snrnp27	0.192664	0.0192343	0.684731	L5/6
Zfp804a	0.192905	0.0397612	0.685041	L5/6
Txndc5	0.193026	-0.0204928	0.685255	L5/6
Sv2a	0.193038	0.0203152	0.685255	L5/6
Yif1a	0.193456	0.103913	0.685679	L5/6
Wdr45b	0.193567	0.0530106	0.685679	L5/6
Zfp580	0.193583	0.0674911	0.685679	L5/6
Sirt2	0.193618	0.0547622	0.685679	L5/6
Prpf4b	0.193645	-0.0605106	0.685723	L5/6
Pafah1b1	0.193704	-0.116172	0.685839	L5/6
Mien1	0.193732	-0.000170509	0.685874	L5/6
Pak1ip1	0.19425	0.064927	0.686922	L5/6
Edc4	0.194464	-0.00769589	0.687068	L5/6
Pih1d1	0.194843	0.052421	0.687367	L5/6
Cse1l	0.194857	-0.0612025	0.687367	L5/6
Usp37	0.194951	-0.0601428	0.687469	L5/6
Cdv3	0.195537	-0.078347	0.687949	L5/6
Tmod2	0.19554	-0.118371	0.687949	L5/6
Rtn2	0.195828	-0.0793983	0.687949	L5/6
Ncoa6	0.195854	-0.0589819	0.687949	L5/6
Sh3gl1	0.195918	-0.0636125	0.687985	L5/6
Atp6ap1	0.196069	0.0556179	0.688224	L5/6
Ist1	0.196259	0.0252426	0.688357	L5/6
Anp32b	0.196268	0.0802077	0.688357	L5/6
Cadps	0.196341	-0.0217618	0.688357	L5/6
Paxbp1	0.196847	-0.0163106	0.688968	L5/6
Vasp	0.196873	-0.0500754	0.688968	L5/6
Creb3	0.19697	0.0751011	0.689054	L5/6
Mapk6	0.19729	-0.0412355	0.689552	L5/6
Zfr	0.197319	-0.0683199	0.689602	L5/6
Sdhaf1	0.198354	-0.0629013	0.690935	L5/6
Kif1b	0.198657	-0.0659489	0.691368	L5/6
Kpna1	0.199303	-0.0701197	0.691927	L5/6
Zfp637	0.199435	0.0607475	0.692122	L5/6
Tmem150c	0.199476	0.0768528	0.692122	L5/6
Nrip1	0.199749	-0.0913447	0.69213	L5/6
Ina	0.199942	-0.109432	0.69225	L5/6
Rdx	0.200024	0.0619496	0.692398	L5/6
Frmd5	0.200075	-0.0384036	0.69249	L5/6
Man2a2	0.200238	-0.0628086	0.692498	L5/6
H1f0	0.200262	0.11777	0.692498	L5/6
Rab15	0.200296	0.0100658	0.692498	L5/6
Ppm1a	0.200413	-0.0511452	0.692519	L5/6
Smarca5	0.201228	-0.0789965	0.693574	L5/6
E4f1	0.201466	-0.0661064	0.693829	L5/6
Cep170b	0.201622	-0.077513	0.693846	L5/6
Grin3a	0.201882	0.0223476	0.694197	L5/6
Pdcl	0.201932	-0.0922672	0.694197	L5/6
Pdcd2	0.201992	0.0423345	0.694197	L5/6
Znrf1	0.20208	-0.0264767	0.694197	L5/6
Rwdd4a	0.202497	-0.0236921	0.69486	L5/6
Bcar1	0.202875	0.0342392	0.695477	L5/6
Coq3	0.203467	0.0331235	0.696147	L5/6
Nr2f2	0.203658	-0.0535793	0.696481	L5/6
Atp6ap2	0.203663	0.0513821	0.696481	L5/6
Wdfy3	0.203669	-0.0533786	0.696481	L5/6
Noc4l	0.203673	0.041212	0.696481	L5/6
Stx1b	0.203748	0.0118687	0.696533	L5/6
Naa60	0.203898	-0.0683369	0.696715	L5/6
Snhg11	0.204058	-0.201971	0.69685	L5/6
Rtcb	0.204111	-0.019179	0.69685	L5/6
Prpf6	0.204171	-0.0550296	0.69685	L5/6
Nfkbib	0.204264	0.0348897	0.69685	L5/6
Usp21	0.204289	0.041081	0.69685	L5/6
Serinc3	0.204291	-0.0341306	0.69685	L5/6
Dpysl5	0.20432	0.0184716	0.69685	L5/6
Mrps25	0.204536	0.0478012	0.696922	L5/6
Mtf2	0.20456	-0.0241245	0.696955	L5/6
Tgfbr1	0.204599	0.0628968	0.697036	L5/6
Rpap3	0.204805	-0.0627702	0.697177	L5/6
Phc3	0.204822	-0.0544327	0.697181	L5/6
Ralgps1	0.204935	-0.107636	0.697219	L5/6
Nr2f6	0.205236	0.0826845	0.697809	L5/6
Rbm14	0.205312	-0.0606767	0.697809	L5/6
Nfib	0.205321	-0.0364113	0.697809	L5/6
Iqsec3	0.205546	-0.0197372	0.697809	L5/6
Lrp8	0.205592	-0.0699619	0.697809	L5/6
Bcr	0.20592	-0.0808232	0.697912	L5/6
Kctd12	0.205951	-0.0966676	0.697912	L5/6
Snca	0.206523	-0.0899366	0.698317	L5/6
Soga3	0.20657	-0.0531859	0.698317	L5/6
Nosip	0.206616	0.053388	0.698317	L5/6
Elavl4	0.206641	-0.0377441	0.698317	L5/6
Cfap97	0.206952	-0.0479453	0.698766	L5/6
Armcx6	0.207066	-0.0525292	0.698766	L5/6
Kif2a	0.207092	-0.107797	0.698766	L5/6
Ganab	0.207184	-0.0379561	0.698826	L5/6
Ppt1	0.207332	0.0282004	0.698826	L5/6
Gpr45	0.207415	0.0639051	0.698924	L5/6
Tpr	0.207481	-0.0564385	0.698924	L5/6
Mast4	0.207678	-0.0439456	0.699058	L5/6
Eif3d	0.207745	0.0699962	0.699058	L5/6
Fth1	0.207971	-0.0386033	0.699058	L5/6
Rfesd	0.208045	0.0279131	0.699058	L5/6
Vps35	0.208111	-0.10021	0.699058	L5/6
Slc25a46	0.2082	0.0627691	0.699221	L5/6
Csrnp3	0.208714	-0.0705674	0.699765	L5/6
Mrpl46	0.209044	0.0509002	0.700383	L5/6
Nap1l5	0.20925	0.0314154	0.700772	L5/6
Topors	0.209336	-0.0385011	0.70088	L5/6
Mrpl55	0.20963	0.0378139	0.700943	L5/6
Ptcd2	0.209927	0.0427945	0.700971	L5/6
Ufc1	0.209982	-0.0869583	0.701054	L5/6
Myl6	0.210077	-0.100531	0.701124	L5/6
Midn	0.210126	-0.0252965	0.70115	L5/6
Ergic2	0.21027	-0.0613684	0.701169	L5/6
Zfp61	0.210563	0.036777	0.701565	L5/6
Fbxl18	0.210698	-0.0781361	0.701601	L5/6
Ergic3	0.210768	0.063881	0.701755	L5/6
Tmem50b	0.210875	-0.0458576	0.701861	L5/6
Arf5	0.210916	0.023234	0.701861	L5/6
Ola1	0.210995	0.0497412	0.701861	L5/6
Fam171a2	0.211182	0.0603055	0.701902	L5/6
Rpn1	0.211238	0.0205863	0.701924	L5/6
Crebzf	0.211694	-0.0504693	0.702437	L5/6
AW209491	0.211891	0.0852565	0.702887	L5/6
Mapk7	0.211988	0.0867525	0.702975	L5/6
Tab2	0.212187	-0.0697983	0.703242	L5/6
Zfp788	0.212279	0.060579	0.703242	L5/6
Vldlr	0.212345	-0.0923948	0.703301	L5/6
Tnik	0.212395	-0.0529657	0.703301	L5/6
Thoc2	0.212438	-0.0434584	0.703301	L5/6
Nrn1	0.212572	0.010351	0.703494	L5/6
Pgs1	0.213104	-0.037586	0.704104	L5/6
Dus3l	0.213158	-0.00465226	0.704222	L5/6
Ptpro	0.21317	-0.100505	0.704222	L5/6
Mdga2	0.213213	-0.050547	0.704262	L5/6
Pgm2l1	0.213269	-0.0580644	0.704349	L5/6
Dhx30	0.213354	-0.0787841	0.704451	L5/6
Chic2	0.213521	0.079439	0.704551	L5/6
Dxo	0.213553	-0.0606907	0.704551	L5/6
Yaf2	0.21363	-0.0581912	0.704551	L5/6
Abhd10	0.213868	-0.0540858	0.704812	L5/6
Eef1a2	0.214381	0.0566558	0.705754	L5/6
B4gat1	0.214714	0.0349127	0.706171	L5/6
Vkorc1l1	0.214931	0.0546198	0.706171	L5/6
Noc2l	0.214996	-0.0202924	0.706171	L5/6
Ptn	0.215278	0.0610393	0.706171	L5/6
Dnajc2	0.215435	0.0319071	0.706199	L5/6
Arl2bp	0.215478	-0.0849156	0.706229	L5/6
Draxin	0.215659	-0.082967	0.706573	L5/6
Mettl9	0.215912	0.0980246	0.706906	L5/6
Ndrg4	0.215973	-0.070027	0.707005	L5/6
Banp	0.216085	-0.0556792	0.707073	L5/6
Sort1	0.216643	-0.0272311	0.707835	L5/6
Tmem242	0.216667	0.00438741	0.707835	L5/6
Agpat5	0.217051	0.0518297	0.708393	L5/6
Dnpep	0.217497	0.0685449	0.708826	L5/6
Gpatch11	0.217738	0.07952	0.709237	L5/6
Ptma	0.217908	-0.00225758	0.709271	L5/6
Copa	0.218067	-0.0484759	0.709271	L5/6
Lin37	0.218202	0.0910699	0.709287	L5/6
Smdt1	0.218248	0.0332796	0.709287	L5/6
Rnf13	0.218533	0.0043816	0.709493	L5/6
Psd3	0.218638	-0.0622272	0.709493	L5/6
Me1	0.21878	-0.0585539	0.709655	L5/6
Gcc2	0.219096	-0.0560577	0.710331	L5/6
Tmem251	0.219484	0.0459752	0.710607	L5/6
Dkc1	0.21991	0.055921	0.711077	L5/6
Sh2b1	0.219989	-0.00681471	0.711191	L5/6
Ccdc112	0.220131	0.0609902	0.711266	L5/6
Yae1d1	0.220223	-0.103843	0.711266	L5/6
Leo1	0.220284	0.0687302	0.711266	L5/6
Pkn1	0.220433	0.0498236	0.711446	L5/6
[truncated: 44,535 more rows]
