# Supplementary material for: Neurodevelopmental deficits and cell-type-specific transcriptomic perturbations in a mouse model of HNRNPU haploinsufficiency
Source: PLoS Genet. 2023 Oct 2;19(10):e1010952. doi: 10.1371/journal.pgen.1010952 (PMC10569524; doi:10.1371/journal.pgen.1010952)
Supplement: S1 Data — (XLSX) [file pgen.1010952.s017.xlsx]

## Sheet: Fig1E
Fig 1E Hnrnpu mRNA
WT	HET
0.711516	0.77209
0.734822	0.613627
0.931841	0.75134
1.67512	0.765319
0.915332	0.791754
1.03137	0.846544

## Sheet: Fig1F
Fig 1F hnRNP U protein
WT	HET
1.06852	0.705359
1.01104	1.00764
1.31144	0.782587
0.609006	0.492537

## Sheet: Fig2A
Fig 2A perinatal weights
	WT, n=16																HET, n=16
4	2.5	2.3	2.7	3.1	2.6	3	3.1	3.3	3.3	2.3	2.8	2.8	2.6	3.1	2.5	3	1.9	1.6	1.8	1.9	2.1	2.7	2.2	2.6	1.6	2.1	2.4	2.1	1.9	2.1	2.7	2.5
6	3.6	3.2	3.7	4	3.5	4.3	4.1	4.6	4.7	3.3	4	4.1	3.7	4.3	3.4	3.9	2.7	2.2	2.7	2.3	2.9	3.5	3.1	3.6	2.5	2.9	3.2	2.8	2.7	3	3.7	3.6
8	4.4	3.5	4.6	5.1	4.8	5.6	5.5	4.8	5.9	4.5	5.1	5.3	4.9	5.4	4.6	5.5	3.4	2.7	3.4	2.8	3.8	4.5	4.1	4.7	3.2	4	4.2	3.8	3.8	4	4.7	4.5
10	5.2	4.1	5.6	6	5.7	6.5	6.5	3.9	6.8	5.2	6.1	6.5	6.1	6.4	5.5	6.4	3.9	3.3	4.1	3.2	4.6	5.3	4.9	4.9	3.7	4.8	5.2	4.7	4.6	4.7	5.68	5.32
12	5.7	4.1	6	6.5	6.6	7.3	7.4	3.3	7.5	5.9	6.9	7.27	6.8	7.3	6.1	7.2	4.2	3.7	4.7	3.6	5.2	6.1	5.5	5.7	4.3	5.65	6.15	5.1	5.46	5	6.3	6

## Sheet: Fig2B
Fig 2B total USVs
	WT, n=17																	HET, n=16
3	142	95	115	16	38	148	41	98	112	42	55	98	3	32	5	73	1	191	36	94	71	94	111	50	43	1	28	154	77	4	11	3	25
5	140	248	351	100	212	332	465	315	137	144	269	371	33	86	7	6	240	158	236	70	61	157	83	11	49	143	44	62	6	10	22	38	60
7	403	312	335	337	248	323	329	417	255	257	220	287	260	218	374	191	125	157	153	81	156	63	79	112	88	77	28	177	12	94	61	7	15
9	277	268	358	415	314	295	344	62	256	205	60	387	169	13	42	100	45	98	94	340	109	319	202	143	260	52	79	13	1	0	15	78	142
11	12	101	82	26	288	87	133	89	151	3	27	79	7	100	52	3	48	4	163	223	49	88	29	1	42	39	33	8	5	90	145	34	7

## Sheet: Fig2D
Fig 2D duration
	WT											HET
5	56.2	58.08	52.56	35.7	31.86	35.93	25.79	47	21.6	39.27		34.38	26.26	10.03	24	11.23	17.81	25.29	37.48	18.77	20
9	52.67	50.09	48.26	42.41	37.15	38.38	37.04	34.17	53.02	36.83	49.83	18.04	21.23	28.53	30.98	20.18	18.4	14.95	29.47	10.6	19.28	13.78

## Sheet: Fig2E
Fig 2E frequency
	WT											HET
5	70.7	64.74	59.6	82.24	76.3	66.5	68.52	70.01	68.7	79.2		78.49	76.18	78.82	77.36	92.42	91.04	76.2	70.8	80.8	89.2
9	68.35	73.59	76	86.62	80.81	88.52	81.8	74.9	80	87.6	80.7	80	88.73	90.64	76.87	84.62	92.56	86.1	83.3	92.9	86.7	89.5

## Sheet: Fig2F
Fig 2F amplitude
	WT											HET
5	48.71	47.95	42.17	55.93	56.96	68.8	67.11	57.496	61.195	57.795		58.59	53.23	49.28	43.59	55.65	59.267	60.242	51.893	55.332	53.059
9	55.01	60.01	58.43	56.91	59.45	59.52	58.813	59.104	58.346	58.501	61.517	67.88	65.25	58.66	64.05	62.46	59.11	62.76	63.411	58.389	65.141	61.762

## Sheet: Fig2G
Fig 2G maximal endpoint
WT	HET
42.8	34.8
41.5	33.2
42.8	29.5
45.4	30.4
45.5	30.4
40.2	33.2
29.5	29.5
40.2	45.5
37.5	40.2
37.5	40.2
37.5	41.5
37.5	34.8
37.5	34.8
37.5	34.8
48.2	37.5
53.5	37.5
48.2
50.9
47
47
42.8
42.8
45.5
44.3
44.3

## Sheet: S4B Fig
S4B Fig brain measurements
	WT			HET
width	3.59704	3.9321	3.92199	3.69804	4.00459	4.16715
height	2.56269	2.82139	2.80887	2.47657	2.81898	3.03494
cortical thick	0.39501	0.379957	0.405385	0.377796	0.442925	0.447799
hippo width	0.980771	1.13071	1.0504	1.03257	0.97654	1.08957

## Sheet: S5A Fig
S5A Fig postnatal weight
WT			HET
Total	Males	Females	Total	Males	Females
1.24	1.36	1.24	1.27	1.15	1.27
1.36	1.11	1.39	1.15	1.22	1.15
1.11	1.18	1.2	1.15	1.07	1.24
1.18	1.57	1.36	1.24		1.4
1.39	1.3	1.32	1.4		1.22
1.2	1.45	1.39	1.4		0.96
1.57	1.42		1.22		1.12
1.3	1.41		0.96		1.19
1.45	1.42		1.12		1.16
1.42	1.43		1.19		1.19
1.36	1.31		1.16		1.19
1.41	1.27		1.22
1.42	1.42		1.19
1.32
1.43
1.31

[truncated: 25 more sheets: S5B Fig, S5C Fig, S5D Fig, S5F Fig, S5G Fig, S5H Fig, S5I Fig, S5J Fig, S6B Fig, S6C Fig, S6D Fig, S6E Fig, S6F Fig, S6G Fig , S6I Fig, S6J Fig, S6K Fig, S6L Fig, S6M Fig, S6N Fig …]
